# Supplementary material for: Distribution of Antimicrobial Resistance and Virulence Genes within the Prophage-Associated Regions in Nosocomial Pathogens
Source: mSphere. 2021 Jul 7;6(4):e00452-21. doi: 10.1128/mSphere.00452-21 (PMC8386436; doi:10.1128/mSphere.00452-21)
Supplement: DATA SET S1 [file msphere.00452-21-sd001.xlsx]

## Sheet: シート1 - Supplemental_table_1
Accessionnumber	Strain	Number of prophage	Genome size	Definition
CP020579	Acinetobacter baumannii	4	3972565	Acinetobacter baumannii strain SAA14 chromosome, complete genome
CP020591	Acinetobacter baumannii	5	3884414	Acinetobacter baumannii strain SSA6 chromosome, complete genome
CP020586	Acinetobacter baumannii	4	3996455	Acinetobacter baumannii strain CBA7 chromosome, complete genome
CP020581	Acinetobacter baumannii	4	3932204	Acinetobacter baumannii strain SSMA17 chromosome, complete genome
CP020598	Acinetobacter baumannii	4	3870945	Acinetobacter baumannii strain WKA02 chromosome, complete genome
CP020597	Acinetobacter baumannii	5	4077713	Acinetobacter baumannii strain HWBA8 chromosome, complete genome
CP020574	Acinetobacter baumannii	7	3966348	Acinetobacter baumannii strain 15A5 chromosome, complete genome
CP020590	Acinetobacter baumannii	4	3866657	Acinetobacter baumannii strain 15A34 chromosome, complete genome
CP020595	Acinetobacter baumannii	6	3930178	Acinetobacter baumannii strain USA15 chromosome, complete genome
CP020592	Acinetobacter baumannii	4	3913358	Acinetobacter baumannii strain USA2 chromosome, complete genome
CP020578	Acinetobacter baumannii	4	3982722	Acinetobacter baumannii strain SSA12 chromosome, complete genome
CP046536	Acinetobacter baumannii	4	3807241	Acinetobacter baumannii strain XL380 chromosome, complete genome
CP018677	Acinetobacter baumannii	7	3974606	Acinetobacter baumannii strain LAC4, complete genome
CP016300	Acinetobacter baumannii	4	3990003	Acinetobacter baumannii strain CMC-CR-MDR-Ab66 chromosome, complete genome
CP016298	Acinetobacter baumannii	3	3965390	Acinetobacter baumannii strain CMC-MDR-Ab59 chromosome, complete genome
CP016295	Acinetobacter baumannii	4	3970947	Acinetobacter baumannii strain CMC-CR-MDR-Ab4 chromosome, complete genome
CP018664	Acinetobacter baumannii	4	4004792	Acinetobacter baumannii strain ATCC 17978 chromosome, complete genome
CP018421	Acinetobacter baumannii	4	4011552	Acinetobacter baumannii strain XDR-BJ83, complete genome
CP018254	Acinetobacter baumannii	10	4250048	Acinetobacter baumannii strain AF-401 chromosome, complete genome
CP018256	Acinetobacter baumannii	3	3982140	Acinetobacter baumannii strain AF-673 chromosome, complete genome
CP017646	Acinetobacter baumannii	3	3983069	Acinetobacter baumannii strain KAB03, complete genome
CP017655	Acinetobacter baumannii	3	72073	Acinetobacter baumannii strain KAB07, complete genome
CP017654	Acinetobacter baumannii	4	3982361	Acinetobacter baumannii strain KAB07, complete genome
CP017642	Acinetobacter baumannii	3	3963217	Acinetobacter baumannii strain KAB01, complete genome
CP017644	Acinetobacter baumannii	6	4004978	Acinetobacter baumannii strain KAB02, complete genome
CP014528	Acinetobacter baumannii	5	4172609	Acinetobacter baumannii strain XH858, complete genome
CP014541	Acinetobacter baumannii	4	3908399	Acinetobacter baumannii strain XH856, complete genome
CP014539	Acinetobacter baumannii	4	3977071	Acinetobacter baumannii strain XH859, complete genome
CP014538	Acinetobacter baumannii	4	3846621	Acinetobacter baumannii strain XH860, complete genome
CP014540	Acinetobacter baumannii	4	3879636	Acinetobacter baumannii strain XH857, complete genome
CP001172	Acinetobacter baumannii	2	3759495	Acinetobacter baumannii AB307-0294, complete genome
CP010781	Acinetobacter baumannii	5	3909008	Acinetobacter baumannii strain A1, complete genome
CP010397	Acinetobacter baumannii	4	3902527	Acinetobacter baumannii strain 6200, complete genome
CP033243	Acinetobacter baumannii	6	4006665	Acinetobacter baumannii strain 7835 chromosome, complete genome
CP042931	Acinetobacter baumannii	7	4030371	Acinetobacter baumannii strain ABCR01 chromosome, complete genome
CP032055	Acinetobacter baumannii	3	3896541	Acinetobacter baumannii strain A320 (RUH134) chromosome, complete genome
CP045528	Acinetobacter baumannii	6	4092125	Acinetobacter baumannii strain 6507 chromosome, complete genome
CP007535	Acinetobacter baumannii	3	3851648	Acinetobacter baumannii strain AC29, complete genome
CP034243	Acinetobacter baumannii	5	3943105	Acinetobacter baumannii isolate 09A16CRGN003B chromosome, complete genome
CP034242	Acinetobacter baumannii	5	3943275	Acinetobacter baumannii isolate 09A16CRGN0014 chromosome, complete genome
CP033768	Acinetobacter baumannii	2	3781536	Acinetobacter baumannii strain FDAARGOS_533 chromosome, complete genome
CP033754	Acinetobacter baumannii	6	3803345	Acinetobacter baumannii strain FDAARGOS_540 chromosome, complete genome
CP021342	Acinetobacter baumannii	7	3947826	Acinetobacter baumannii strain B8342 chromosome, complete genome
CP042556	Acinetobacter baumannii	3	3806017	Acinetobacter baumannii strain E47 chromosome, complete genome
CP017656	Acinetobacter baumannii	5	3973763	Acinetobacter baumannii strain KAB08, complete genome
NC_010611	Acinetobacter baumannii	3	3904116	Acinetobacter baumannii ACICU, complete genome
CP032743	Acinetobacter baumannii	5	3949489	Acinetobacter baumannii strain C25 chromosome, complete genome
CP044356	Acinetobacter baumannii	6	3815016	Acinetobacter baumannii strain CAM180-1 chromosome, complete genome
CP043953	Acinetobacter baumannii	2	3972439	Acinetobacter baumannii strain K09-14 chromosome, complete genome
CP043910	Acinetobacter baumannii	2	3961713	Acinetobacter baumannii strain AB043 chromosome, complete genome
CP043418	Acinetobacter baumannii	4	3935083	Acinetobacter baumannii strain 11A1314CRGN089 chromosome, complete genome
CP043417	Acinetobacter baumannii	4	3936362	Acinetobacter baumannii strain N13-03449 chromosome, complete genome
CP043419	Acinetobacter baumannii	4	3935331	Acinetobacter baumannii strain 11A1213CRGN064 chromosome, complete genome
CP012952	Acinetobacter baumannii	6	4063596	Acinetobacter baumannii strain D36, complete genome
CP043180	Acinetobacter baumannii	2	3843574	Acinetobacter baumannii strain PG20180064 chromosome, complete genome
CP035185	Acinetobacter baumannii	3	3934099	Acinetobacter baumannii strain 11A1213CRGN055 chromosome, complete genome
CP035183	Acinetobacter baumannii	3	3940649	Acinetobacter baumannii strain 11A14CRGN003 chromosome, complete genome
CP035186	Acinetobacter baumannii	3	3944921	Acinetobacter baumannii strain 11A1213CRGN008 chromosome, complete genome
CP035184	Acinetobacter baumannii	3	3937511	Acinetobacter baumannii strain 11A1314CRGN088 chromosome, complete genome
CP024418	Acinetobacter baumannii	5	3999012	Acinetobacter baumannii strain A388 chromosome, complete genome
CP021345	Acinetobacter baumannii	4	4018724	Acinetobacter baumannii strain B11911 chromosome, complete genome
CP021347	Acinetobacter baumannii	5	3824908	Acinetobacter baumannii strain B8300 chromosome, complete genome
CP019034	Acinetobacter baumannii	4	4004719	Acinetobacter baumannii strain AB042, complete genome
CP017152	Acinetobacter baumannii	8	4178958	Acinetobacter baumannii DU202, complete genome
CP015364	Acinetobacter baumannii	7	3998012	Acinetobacter baumannii strain 3207 chromosome, complete genome
CP014215	Acinetobacter baumannii	7	4075545	Acinetobacter baumannii strain YU-R612, complete genome
CP013924	Acinetobacter baumannii	4	4086879	Acinetobacter baumannii strain KBN10P02143, complete genome
CP012004	Acinetobacter baumannii	3	3857743	Acinetobacter baumannii ATCC 17978-mff, complete genome
CP012006	Acinetobacter baumannii	4	3935688	Acinetobacter baumannii Ab04-mff, complete genome
CP010779	Acinetobacter baumannii	7	4087343	Acinetobacter baumannii strain XH386, complete genome
CP008706	Acinetobacter baumannii	6	3972672	Acinetobacter baumannii strain AB5075-UW, complete genome
AP014650	Acinetobacter baumannii	0	189354	Acinetobacter baumannii plasmid pIOMTU433 DNA, complete genome, strain: IOMTU 433
AP014649	Acinetobacter baumannii	4	4000970	Acinetobacter baumannii DNA, complete genome, strain: IOMTU 433
CP007712	Acinetobacter baumannii	5	3954354	Acinetobacter baumannii LAC-4, complete genome
CP009257	Acinetobacter baumannii	14	4335793	Acinetobacter baumannii strain AB030, complete genome
AP013357	Acinetobacter baumannii	6	4021920	Acinetobacter baumannii NCGM 237 DNA, complete genome
CP009256	Acinetobacter baumannii	3	3803317	Acinetobacter baumannii strain AB031, complete genome
CP009534	Acinetobacter baumannii	4	3875775	Acinetobacter baumannii strain AbH12O-A2, complete genome
NC_023028	Acinetobacter baumannii	1	3763012	Acinetobacter baumannii ZW85-1, complete genome
NC_021726	Acinetobacter baumannii	4	3951920	Acinetobacter baumannii BJAB07104, complete genome
CP026750	Acinetobacter baumannii	3	3893621	Acinetobacter baumannii strain WCHAB005133 chromosome, complete genome
CP039025	Acinetobacter baumannii	2	3955017	Acinetobacter baumannii ATCC 17978 substr. PMR-High chromosome, complete genome
CP027246	Acinetobacter baumannii	6	3990012	Acinetobacter baumannii strain WCHAB005078 chromosome, complete genome
NC_021733	Acinetobacter baumannii	4	4001621	Acinetobacter baumannii BJAB0715, complete genome
NC_021729	Acinetobacter baumannii	4	3906795	Acinetobacter baumannii BJAB0868, complete genome
NC_018706	Acinetobacter baumannii	4	3957368	Acinetobacter baumannii TYTH-1, complete genome
NC_017847	Acinetobacter baumannii	4	3964912	Acinetobacter baumannii MDR-TJ, complete genome
NC_017162	Acinetobacter baumannii	4	3940614	Acinetobacter baumannii 1656-2, complete genome
NC_010398	Acinetobacter baumannii	0	24922	Acinetobacter baumannii SDF plasmid p3ABSDF, complete genome
NC_010396	Acinetobacter baumannii	0	25014	Acinetobacter baumannii SDF plasmid p2ABSDF, complete genome
NC_010400	Acinetobacter baumannii	7	3421954	Acinetobacter baumannii SDF, complete genome
NC_010395	Acinetobacter baumannii	0	6106	Acinetobacter baumannii SDF plasmid p1ABSDF, complete genome
CP042841	Acinetobacter baumannii	5	3963235	Acinetobacter baumannii strain ATCC BAA-1790 chromosome, complete genome
CP034092	Acinetobacter baumannii	4	3864628	Acinetobacter baumannii strain A52 chromosome, complete genome
CP018143	Acinetobacter baumannii	7	4021072	Acinetobacter baumannii strain HRAB-85, complete genome
CP017652	Acinetobacter baumannii	4	3967831	Acinetobacter baumannii strain KAB06, complete genome
CP017648	Acinetobacter baumannii	5	4006639	Acinetobacter baumannii strain KAB04, complete genome
CP017650	Acinetobacter baumannii	4	3967717	Acinetobacter baumannii strain KAB05, complete genome
CP019114	Acinetobacter baumannii	4	3927258	Acinetobacter baumannii strain MDR-CQ chromosome, complete genome
CP041587	Acinetobacter baumannii	1	3798644	Acinetobacter baumannii strain J9 chromosome, complete genome
CP032215	Acinetobacter baumannii	1	3880245	Acinetobacter baumannii strain UPAB1 chromosome, complete genome
CP041035	Acinetobacter baumannii	8	4130187	Acinetobacter baumannii strain 11W359501 chromosome, complete genome
CP040425	Acinetobacter baumannii	5	4014051	Acinetobacter baumannii strain PB364 chromosome, complete genome
CP031380	Acinetobacter baumannii	3	3919274	Acinetobacter baumannii ACICU chromosome, complete genome
CP040259	Acinetobacter baumannii	6	4143962	Acinetobacter baumannii strain P7774 chromosome, complete genome
CP040084	Acinetobacter baumannii	4	3977630	Acinetobacter baumannii strain VB33071 chromosome, complete genome
CP040080	Acinetobacter baumannii	2	3766238	Acinetobacter baumannii strain SP304 chromosome, complete genome
CP040087	Acinetobacter baumannii	4	4031418	Acinetobacter baumannii strain VB35575 chromosome, complete genome
CP040040	Acinetobacter baumannii	3	2944648	Acinetobacter baumannii strain VB958 chromosome, complete genome
CP040047	Acinetobacter baumannii	0	3294487	Acinetobacter baumannii strain VB1190 chromosome, complete genome
CP040056	Acinetobacter baumannii	7	4011931	Acinetobacter baumannii strain VB35435 chromosome, complete genome
CP040050	Acinetobacter baumannii	5	4082961	Acinetobacter baumannii strain VB16141 chromosome, complete genome
CP039993	Acinetobacter baumannii	4	3975485	Acinetobacter baumannii strain TG22182 chromosome, complete genome
CP039930	Acinetobacter baumannii	7	3963137	Acinetobacter baumannii strain TG29392 chromosome, complete genome
CP039520	Acinetobacter baumannii	3	3915428	Acinetobacter baumannii strain TG22627 chromosome, complete genome
CP039518	Acinetobacter baumannii	2	3891074	Acinetobacter baumannii strain TG22653 chromosome, complete genome
CP039343	Acinetobacter baumannii	7	4044095	Acinetobacter baumannii strain TG31302 chromosome, complete genome
CP039341	Acinetobacter baumannii	7	4049647	Acinetobacter baumannii strain TG31986 chromosome, complete genome
CP038644	Acinetobacter baumannii	3	3827138	Acinetobacter baumannii strain ACN21 chromosome, complete genome
CP038500	Acinetobacter baumannii	9	4017696	Acinetobacter baumannii strain CIAT758 chromosome, complete genome
CP035672	Acinetobacter baumannii	8	4193563	Acinetobacter baumannii strain VB23193 chromosome, complete genome
CP014291	Acinetobacter baumannii	2	3882432	Acinetobacter baumannii strain AB34299, complete genome
CP038258	Acinetobacter baumannii	4	3752576	Acinetobacter baumannii strain EH chromosome, complete genome
CP038262	Acinetobacter baumannii	2	3708164	Acinetobacter baumannii strain EC chromosome, complete genome
CP028138	Acinetobacter baumannii	6	3751581	Acinetobacter baumannii strain NCIMB 8209 chromosome, complete genome
CP023029	Acinetobacter baumannii	4	3971623	Acinetobacter baumannii strain 9102 chromosome, complete genome
CP031444	Acinetobacter baumannii	4	3935403	Acinetobacter baumannii strain MDR-UNC chromosome, complete genome
CP033869	Acinetobacter baumannii	7	4193847	Acinetobacter baumannii strain MRSN15313 chromosome, complete genome
CP027123	Acinetobacter baumannii	7	3993838	Acinetobacter baumannii strain AR_0056 chromosome, complete genome
NC_017171	Acinetobacter baumannii	5	4022275	Acinetobacter baumannii MDR-ZJ06, complete genome
CP020584	Acinetobacter baumannii	4	3974901	Acinetobacter baumannii strain JBA13 chromosome, complete genome
CP023140	Acinetobacter baumannii	5	3891370	Acinetobacter baumannii strain XH906 chromosome, complete genome
CP012587	Acinetobacter baumannii	1	3719282	Acinetobacter baumannii strain CA-17 chromosome, complete genome
CP027183	Acinetobacter baumannii	6	4078507	Acinetobacter baumannii strain AR_0052 chromosome, complete genome
CP023034	Acinetobacter baumannii	5	3980012	Acinetobacter baumannii strain 5845 chromosome, complete genome
CP023026	Acinetobacter baumannii	5	4031086	Acinetobacter baumannii strain 10042 chromosome, complete genome
CP023020	Acinetobacter baumannii	9	4119128	Acinetobacter baumannii strain 9201 chromosome, complete genome
CP023022	Acinetobacter baumannii	4	3736581	Acinetobacter baumannii strain 10324 chromosome, complete genome
CP023031	Acinetobacter baumannii	4	3986569	Acinetobacter baumannii strain 7847 chromosome, complete genome
CP027178	Acinetobacter baumannii	8	4093545	Acinetobacter baumannii strain AR_0070 chromosome, complete genome
CP022283	Acinetobacter baumannii	7	4159217	Acinetobacter baumannii strain 7804 chromosome, complete genome
CP015121	Acinetobacter baumannii	5	3980886	Acinetobacter baumannii strain ab736, complete genome
CP026338	Acinetobacter baumannii	8	4089681	Acinetobacter baumannii strain 810CP chromosome, complete genome
CP030106	Acinetobacter baumannii	8	3947407	Acinetobacter baumannii strain DA33382 chromosome, complete genome
CP030083	Acinetobacter baumannii	3	3911735	Acinetobacter baumannii strain Aba chromosome, complete genome
CP021326	Acinetobacter baumannii	7	4108882	Acinetobacter baumannii strain XH386 chromosome, complete genome
CP019217	Acinetobacter baumannii	7	3909773	Acinetobacter baumannii strain XH731 chromosome, complete genome
CP021321	Acinetobacter baumannii	4	3914578	Acinetobacter baumannii strain XH731 chromosome, complete genome
CP029569	Acinetobacter baumannii	6	3975885	Acinetobacter baumannii strain DA33098 chromosome, complete genome
CP027607	Acinetobacter baumannii	4	3944627	Acinetobacter baumannii strain AR_0102 chromosome, complete genome
CP027611	Acinetobacter baumannii	9	4233827	Acinetobacter baumannii strain AR_0101 chromosome, complete genome
CP027530	Acinetobacter baumannii	5	4040515	Acinetobacter baumannii strain AR_0088 chromosome, complete genome
CP027528	Acinetobacter baumannii	5	4149444	Acinetobacter baumannii strain AR_0083 chromosome, complete genome
CP026761	Acinetobacter baumannii	5	3871930	Acinetobacter baumannii strain AR_0078 chromosome, complete genome
CP026711	Acinetobacter baumannii	4	4028761	Acinetobacter baumannii strain AR_0063 chromosome, complete genome
CP026707	Acinetobacter baumannii	4	3993843	Acinetobacter baumannii strain AR_0056 chromosome, complete genome
CP026125	Acinetobacter baumannii	4	3787376	Acinetobacter baumannii strain ABNIH28 chromosome, complete genome
CP025266	Acinetobacter baumannii	6	3983848	Acinetobacter baumannii isolate SMC_Paed_Ab_BL01 chromosome, complete genome
CP024612	Acinetobacter baumannii	4	3913931	Acinetobacter baumannii strain Ab4653 chromosome, complete genome
CP024613	Acinetobacter baumannii	6	4000452	Acinetobacter baumannii strain Ab4568 chromosome, complete genome
CP024611	Acinetobacter baumannii	5	3966912	Acinetobacter baumannii strain Ab4977 chromosome, complete genome
CP024124	Acinetobacter baumannii	6	3991735	Acinetobacter baumannii strain AYP-A2 chromosome, complete genome
CP024576	Acinetobacter baumannii	6	4052889	Acinetobacter baumannii strain AbPK1 chromosome, complete genome
CP018332	Acinetobacter baumannii	2	3686342	Acinetobacter baumannii strain A1296, complete genome
CP015483	Acinetobacter baumannii	5	3971435	Acinetobacter baumannii strain ORAB01, complete genome
NC_011586	Acinetobacter baumannii	6	4055148	Acinetobacter baumannii AB0057, complete genome
CP021782	Acinetobacter baumannii	7	4039997	Acinetobacter baumannii strain A85 chromosome, complete genome
NC_020547	Acinetobacter baumannii	2	3704284	Acinetobacter baumannii D1279779, complete genome
NC_022565	Acinetobacter baumannii	0	8731	Acinetobacter baumannii 107m plasmid p1ABIBUN complete genome
CP027986	Enterobacter cloacae	2	4711389	Enterobacter cloacae strain SGAir0282 chromosome, complete genome
CP046116	Enterobacter cloacae	5	5033927	Enterobacter cloacae strain CBG15936 chromosome, complete genome
CP021851	Enterobacter cloacae	3	5090134	Enterobacter cloacae strain A1137 chromosome, complete genome
CP040827	Enterobacter cloacae	9	5040532	Enterobacter cloacae strain NH77 chromosome, complete genome
CP009854	Enterobacter cloacae	1	4626882	UNVERIFIED_ORG: Enterobacter cloacae strain ECNIH5, complete genome
CP009850	Enterobacter cloacae	4	4761385	UNVERIFIED_ORG: Enterobacter cloacae strain ECNIH4, complete genome
NC_018079	Enterobacter cloacae	3	4968248	Enterobacter cloacae subsp. dissolvens SDM, complete genome
CP020528	Enterobacter cloacae	9	4815672	Enterobacter cloacae strain 174 chromosome, complete genome
CP020525	Enterobacter cloacae	6	5140725	Enterobacter cloacae strain 109 chromosome, complete genome
CP029716	Enterobacter cloacae	7	4722257	UNVERIFIED_ORG: Enterobacter cloacae strain AR_0154 chromosome, complete genome
CP008823	Enterobacter cloacae	6	4852980	UNVERIFIED_ORG: Enterobacter cloacae ECNIH2, complete genome
CP035738	Enterobacter cloacae	3	4792737	Enterobacter cloacae strain CZ-1 chromosome, complete genome
CP035633	Enterobacter cloacae	11	4824514	Enterobacter cloacae strain EN3600 chromosome, complete genome
CP027604	Enterobacter cloacae	6	4775558	UNVERIFIED_ORG: Enterobacter cloacae strain AR_0093 chromosome, complete genome
CP026850	Enterobacter cloacae	4	4684119	UNVERIFIED_ORG: Enterobacter cloacae strain AR_0072 chromosome, complete genome
CP026719	Enterobacter cloacae	8	5104736	UNVERIFIED_ORG: Enterobacter cloacae strain AR_0060 chromosome, complete genome
CP021902	Enterobacter cloacae	8	4933551	UNVERIFIED_ORG: Enterobacter cloacae strain AR_0136 chromosome, complete genome
CP021896	Enterobacter cloacae	3	4700719	UNVERIFIED_ORG: Enterobacter cloacae strain AR_0050 chromosome, complete genome
CP021749	Enterobacter cloacae	9	5172197	UNVERIFIED_ORG: Enterobacter cloacae strain AR_0163, complete genome
CP021776	Enterobacter cloacae	9	4974147	UNVERIFIED_ORG: Enterobacter cloacae strain AR_0053 chromosome, complete genome
CP020053	Enterobacter cloacae	6	4825100	UNVERIFIED_ORG: Enterobacter cloacae strain AR_0065, complete genome
CP018814	Enterobacter cloacae	6	4882039	UNVERIFIED_ORG: Enterobacter cloacae strain AR_0002, complete genome
CP033466	Enterobacter cloacae	3	4479373	Enterobacter cloacae strain E3442 chromosome, complete genome
CP020089	Enterobacter cloacae	8	5272177	Enterobacter cloacae strain PIMB10EC27 chromosome, complete genome
CP017475	Enterobacter cloacae	5	4918273	Enterobacter cloacae strain M12X01451 chromosome complete genome
CP009756	Enterobacter cloacae	4	4848754	Enterobacter cloacae strain GGT036, complete genome
NC_014121	Enterobacter cloacae	8	5314581	Enterobacter cloacae subsp. cloacae ATCC 13047 chromosome, complete genome
CP027573	Escherichia coli	18	5411943	Escherichia coli strain 2013C-4081 chromosome, complete genome
CP026473	Escherichia coli	4	4840855	Escherichia coli strain KBN10P04869 chromosome, complete genome
CP019000	Escherichia coli	8	4998584	Escherichia coli strain Ecol_AZ153 chromosome, complete genome
CP033762	Escherichia coli	6	4977723	Escherichia coli strain FDAARGOS_536 chromosome, complete genome
CP023960	Escherichia coli	9	5169451	Escherichia coli strain FDAARGOS_448 chromosome, complete genome
CP021202	Escherichia coli	7	5177498	Escherichia coli strain Z1002 chromosome, complete genome
CP019777	Escherichia coli	7	5076615	Escherichia coli NU14 chromosome, complete genome
CP018965	Escherichia coli	5	4794957	Escherichia coli strain Ecol_517 chromosome, complete genome
CP018953	Escherichia coli	7	4898796	Escherichia coli strain Ecol_276 chromosome, complete genome
CP018991	Escherichia coli	14	5434745	Escherichia coli strain Ecol_AZ146 chromosome, complete genome
CP012376	Escherichia coli	5	4909965	Escherichia coli strain GE3 chromosome, complete genome
CP009106	Escherichia coli	7	4884464	Escherichia coli strain 94-3024 chromosome, complete genome
CP031892	Escherichia coli	6	5064577	Escherichia coli O113:H21 strain FWSEC0011 chromosome, complete genome
CP023899	Escherichia coli	8	4711093	Escherichia coli strain FDAARGOS_433 chromosome, complete genome
CP031912	Escherichia coli	13	5132754	Escherichia coli O111:NM strain FWSEC0005 chromosome, complete genome
CP031908	Escherichia coli	15	5397605	Escherichia coli O103:H2 strain FWSEC0007 chromosome, complete genome
CP030240	Escherichia coli	4	4582842	Escherichia coli strain ER1709 chromosome, complete genome
CP038857	Escherichia coli	9	4835919	Escherichia coli strain PigCaeca_2 chromosome, complete genome
CP028320	Escherichia coli	7	5019440	Escherichia coli O18:H1 strain CFSAN067215 chromosome, complete genome
CP023541	Escherichia coli	7	4884467	Escherichia coli O104:H21 str. CFSAN002236 strain ATCC BAA-178 chromosome, complete genome
CP038505	Escherichia coli	11	5343367	Escherichia coli strain 28Eco12 chromosome, complete genome
CP020495	Escherichia coli	11	5162123	Escherichia coli strain 103 chromosome, complete genome
CP027597	Escherichia coli	23	5342528	Escherichia coli strain 86-3153 chromosome, complete genome
CP027763	Escherichia coli	21	5471132	Escherichia coli strain 2015C-3125 chromosome, complete genome
CP027363	Escherichia coli	19	5195753	Escherichia coli strain 88-3001 chromosome, complete genome
CP027104	Escherichia coli	7	4825089	Escherichia coli strain RM14715 chromosome, complete genome
CP024266	Escherichia coli	10	4881899	Escherichia coli O6:H16 strain F6699 chromosome, complete genome
CP024252	Escherichia coli	6	4891230	Escherichia coli O182:H21 strain D181 chromosome, complete genome
CP038180	Escherichia coli	5	4541147	Escherichia coli strain 2 HS-C chromosome, complete genome
CP033092	Escherichia coli	6	4903501	Escherichia coli DSM 30083 = JCM 1649 = ATCC 11775 chromosome, complete genome
CP029057	Escherichia coli	8	4748053	Escherichia coli strain FORC_081 chromosome, complete genome
CP029238	Escherichia coli	5	4641652	Escherichia coli strain CJ236 chromosome, complete genome
CP029239	Escherichia coli	4	4697181	Escherichia coli strain BH212 chromosome, complete genome
CP037943	Escherichia coli	21	5689156	Escherichia coli strain CFSAN027343 chromosome, complete genome
CP037941	Escherichia coli	16	5436079	Escherichia coli strain CFSAN027350 chromosome, complete genome
CP037945	Escherichia coli	18	5592581	Escherichia coli strain CFSAN027346 chromosome, complete genome
CP035312	Escherichia coli	4	4593539	Escherichia coli strain D72 chromosome, complete genome
CP036202	Escherichia coli	9	4834354	Escherichia coli strain L725 chromosome, complete genome
CP036245	Escherichia coli	10	5187769	Escherichia coli strain S65EC chromosome, complete genome
CP036177	Escherichia coli	5	4794992	Escherichia coli strain WCHEC025970 chromosome, complete genome
CP035720	Escherichia coli	9	4928938	Escherichia coli strain U15A chromosome, complete genome
CP035476	Escherichia coli	9	5018242	Escherichia coli strain U12A chromosome, complete genome
CP035486	Escherichia coli	6	5055966	Escherichia coli strain NissleGFP_pZE21 chromosome, complete genome
CP022730	Escherichia coli	5	4828837	Escherichia coli strain SA186 chromosome, complete genome
CP025847	Escherichia coli	9	5058551	Escherichia coli strain 602354 chromosome, complete genome
CP025840	Escherichia coli	13	5138709	Escherichia coli strain 214-4 chromosome, complete genome
CP025849	Escherichia coli	3	4818782	Escherichia coli strain 600468 chromosome, complete genome
CP019953	Escherichia coli	9	5108794	Escherichia coli M8 chromosome, complete genome
CP026641	Escherichia coli	12	4728307	Escherichia coli strain FORC_082 chromosome, complete genome
CP034399	Escherichia coli	6	4938997	Escherichia coli strain CRE1 chromosome, complete genome
CP035516	Escherichia coli	9	5061272	Escherichia coli strain U14A chromosome, complete genome
CP034404	Escherichia coli	6	4931251	Escherichia coli strain CRE10 chromosome, complete genome
CP035477	Escherichia coli	9	5061273	Escherichia coli strain U13A chromosome, complete genome
CP024256	Escherichia coli	9	4914654	Escherichia coli strain ATCC 43886 chromosome, complete genome
CP020933	Escherichia coli	5	4858944	Escherichia coli strain HB-Coli0 chromosome, complete genome
CP035366	Escherichia coli	18	5452210	Escherichia coli O157:H7 strain C1-057 chromosome, complete genome
CP034389	Escherichia coli	7	5086302	Escherichia coli strain RS571 chromosome, complete genome
CP034958	Escherichia coli	5	4763166	Escherichia coli strain SCEC020026 chromosome, complete genome
CP034966	Escherichia coli	6	4686461	Escherichia coli strain WCHEC020032 chromosome, complete genome
CP024239	Escherichia coli	6	4906680	Escherichia coli O15:H11 strain 90-9272 chromosome, complete genome
CP035123	Escherichia coli	5	4782653	Escherichia coli strain EC25 chromosome, complete genome
CP034803	Escherichia coli	18	5496616	Escherichia coli strain 2009C-3554 chromosome, complete genome
CP034808	Escherichia coli	17	5529684	Escherichia coli strain 08-3914 chromosome, complete genome
CP034794	Escherichia coli	19	5450250	Escherichia coli strain 06-3462 chromosome, complete genome
CP034787	Escherichia coli	8	4795280	Escherichia coli strain ECCNB20-2 chromosome, complete genome
CP034784	Escherichia coli	3	4481825	Escherichia coli strain ECZP248 chromosome, complete genome
CP034738	Escherichia coli	6	4776769	Escherichia coli strain L65 chromosome, complete genome
CP031293	Escherichia coli	4	4975832	Escherichia coli strain EC17GD31 chromosome, complete genome
CP034595	Escherichia coli	7	4685200	Escherichia coli strain WCHEC035053S1G0 chromosome, complete genome
CP034589	Escherichia coli	5	4546245	Escherichia coli strain L37 chromosome, complete genome
CP025916	Escherichia coli	11	5115137	Escherichia coli strain 120899 chromosome, complete genome
CP025910	Escherichia coli	11	5096741	Escherichia coli strain 204446 chromosome, complete genome
CP033401	Escherichia coli	4	4750764	Escherichia coli strain WCHEC020031 chromosome, complete genome
CP033378	Escherichia coli	7	4849006	Escherichia coli strain L73 chromosome, complete genome
CP025892	Escherichia coli	6	4911268	Escherichia coli strain 503025 chromosome, complete genome
CP025859	Escherichia coli	9	4979815	Escherichia coli strain 504239 chromosome, complete genome
CP025842	Escherichia coli	15	4816445	Escherichia coli strain 720632 chromosome, complete genome
CP025856	Escherichia coli	15	5104962	Escherichia coli strain 504838 chromosome, complete genome
CP025903	Escherichia coli	11	4876488	Escherichia coli strain 300709 chromosome, complete genome
CP025869	Escherichia coli	7	4920463	Escherichia coli strain 503829 chromosome, complete genome
CP025862	Escherichia coli	10	5022230	Escherichia coli strain 504237 chromosome, complete genome
CP033635	Escherichia coli	15	5539489	Escherichia coli isolate ECCNB12-2 chromosome, complete genome
CP024650	Escherichia coli	7	5072943	Escherichia coli strain BH100 substr. MG2014 chromosome, complete genome
CP027140	Escherichia coli	10	4625479	Escherichia coli strain AR_0369 chromosome, complete genome
CP027134	Escherichia coli	8	5211570	Escherichia coli strain AR_0372 chromosome, complete genome
CP033250	Escherichia coli	6	4783813	Escherichia coli strain ECCHD184 chromosome, complete genome
CP033096	Escherichia coli	6	4623817	Escherichia coli strain CP53 chromosome, complete genome
CP032986	Escherichia coli	7	4677021	Escherichia coli strain BE2-5 chromosome, complete genome
CP032992	Escherichia coli	6	4638901	Escherichia coli strain W5-6 chromosome, complete genome
CP032989	Escherichia coli	4	4914512	Escherichia coli strain W2-5 chromosome, complete genome
CP032892	Escherichia coli	6	4894694	Escherichia coli strain SCEC020022 chromosome, complete genome
CP032879	Escherichia coli	7	5094619	Escherichia coli strain WCHEC000837 chromosome, complete genome
CP030767	Escherichia coli	19	5384880	Escherichia coli strain 2017C-4109 chromosome, complete genome
CP032515	Escherichia coli	8	5205677	Escherichia coli strain 118UI chromosome, complete genome
CP032426	Escherichia coli	5	4908742	Escherichia coli strain SCEC020001 chromosome, complete genome
CP022959	Escherichia coli	8	4746918	Escherichia coli ATCC 8739 chromosome, complete genome
CP028379	Escherichia coli	18	5385924	Escherichia coli O145 str. RM9872 chromosome, complete genome
CP032265	Escherichia coli	5	4988092	Escherichia coli strain AR_0089 chromosome, complete genome
CP032201	Escherichia coli	11	5107215	Escherichia coli strain AR_0086 chromosome, complete genome
CP032237	Escherichia coli	8	4737445	Escherichia coli strain ECCWS199 chromosome, complete genome
CP032204	Escherichia coli	14	5410835	Escherichia coli strain AR_0013 chromosome, complete genome
CP032261	Escherichia coli	8	5119553	Escherichia coli strain AR_0067 chromosome, complete genome
CP023061	Escherichia coli	9	5189917	Escherichia coli strain FORC_069 chromosome, complete genome
CP030281	Escherichia coli	12	4786360	Escherichia coli strain E308 chromosome, complete genome
CP029687	Escherichia coli	12	4696142	Escherichia coli strain E706 chromosome, complete genome
CP031546	Escherichia coli	8	5184499	Escherichia coli strain cq9 chromosome, complete genome
CP024479	Escherichia coli	13	5336099	Escherichia coli strain 2011C-4315 chromosome, complete genome
CP030111	Escherichia coli	6	4939457	Escherichia coli strain MCJCHV-1 chromosome, complete genome
CP030768	Escherichia coli	8	5300308	Escherichia coli strain 2017C-4173W12 chromosome, complete genome
CP015085	Escherichia coli	14	5289898	Escherichia coli O25b:H4 chromosome, complete genome
CP020116	Escherichia coli	7	4992088	Escherichia coli strain AR_0104 chromosome, complete genome
CP020055	Escherichia coli	5	4658583	Escherichia coli strain AR_0069 chromosome, complete genome
CP019015	Escherichia coli	9	5099988	Escherichia coli strain Ecol_AZ162 chromosome, complete genome
CP018983	Escherichia coli	10	4947532	Escherichia coli strain Ecol_867 chromosome, complete genome
CP019012	Escherichia coli	7	4911496	Escherichia coli strain Ecol_AZ161 chromosome, complete genome
CP018206	Escherichia coli	7	5041399	Escherichia coli strain MRSN346647 chromosome, complete genome
CP016497	Escherichia coli	6	5178720	Escherichia coli strain UPEC 26-1 chromosome, complete genome
CP007592	Escherichia coli	4	5104557	Escherichia coli O157:H16 strain Santai chromosome, complete genome
CP029981	Escherichia coli	9	4703465	Escherichia coli strain 99-3165 chromosome, complete genome
CP029747	Escherichia coli	4	4995456	Escherichia coli strain 2016C-3878 chromosome, complete genome
CP028381	Escherichia coli	11	5044460	Escherichia coli strain RM10466 chromosome, complete genome
CP007275	Escherichia coli	12	5002781	Escherichia coli strain O18 chromosome, complete genome
CP006027	Escherichia coli	21	5585613	Escherichia coli O145:H28 str. RM13514 chromosome, complete genome
AP018488	Escherichia coli	19	5598155	Escherichia coli O157:H7 strain PV15-279
CP025716	Escherichia coli	6	5033214	Escherichia coli strain BH100L substr. MG2017 chromosome, complete genome
CP007149	Escherichia coli	8	5087638	Escherichia coli RS218 chromosome, complete genome
CP012625	Escherichia coli	10	5142799	Escherichia coli strain SF-468 chromosome, complete genome
CP012633	Escherichia coli	3	4910962	Escherichia coli strain SF-166 chromosome, complete genome
CP012635	Escherichia coli	7	5048243	Escherichia coli strain SF-088 chromosome, complete genome
CP012631	Escherichia coli	6	5059732	Escherichia coli strain SF-173 chromosome, complete genome
CP007442	Escherichia coli	8	4936576	Escherichia coli ACN001 chromosome, complete genome
CP011018	Escherichia coli	8	4885378	Escherichia coli strain CI5 chromosome, complete genome
CP009644	Escherichia coli	7	4558663	Escherichia coli ER2796 strain K-12 ER2796 chromosome, complete genome
CP008957	Escherichia coli	21	5547323	Escherichia coli O157:H7 str. EDL933 chromosome, complete genome
CP006262	Escherichia coli	15	5402276	Escherichia coli O145:H28 str. RM13516 chromosome, complete genome
CP009072	Escherichia coli	5	5130767	Escherichia coli ATCC 25922 chromosome, complete genome
CP009273	Escherichia coli	8	4631469	Escherichia coli BW25113 strain K-12 chromosome, complete genome
CP008801	Escherichia coli	5	4718545	Escherichia coli KLY chromosome, complete genome
CP005930	Escherichia coli	7	4929051	Escherichia coli APEC IMT5155 chromosome, complete genome
CP009789	Escherichia coli	7	4558660	Escherichia coli K-12 strain K-12 ER3413 chromosome, complete genome
CP037857	Escherichia coli	5	4624857	Escherichia coli BW25113 strain AM187 chromosome, complete genome
CP041300	Escherichia coli	5	5083072	Escherichia coli O1:H42 strain CLSC36 chromosome, complete genome
CP041302	Escherichia coli	5	4782773	Escherichia coli strain MSHS 472 chromosome, complete genome
CP041304	Escherichia coli	7	4946083	Escherichia coli strain MSHS 133 chromosome, complete genome
CP041425	Escherichia coli	16	4928812	Escherichia coli strain STEC388 chromosome, complete genome
CP047231	Escherichia coli	5	4530564	Escherichia coli strain BL21-AI chromosome, complete genome
CP019271	Escherichia coli	5	4765102	Escherichia coli strain 13P460A chromosome, complete genome
CP019256	Escherichia coli	10	4790436	Escherichia coli strain 13TMH22 chromosome, complete genome
CP020545	Escherichia coli	6	5020272	Escherichia coli strain ZJ3920 chromosome, complete genome
CP033884	Escherichia coli	7	5206490	Escherichia coli strain 50579417 chromosome, complete genome
CP028112	Escherichia coli	22	5631913	Escherichia coli O103 str. RM8385 chromosome, complete genome
CP027103	Escherichia coli	8	4754025	Escherichia coli strain RM14723 chromosome, complete genome
CP028192	Escherichia coli	9	5071057	Escherichia coli strain CFSAN018748 chromosome, complete genome
CP028166	Escherichia coli	10	4815114	Escherichia coli strain CFSAN064036 chromosome, complete genome
CP026853	Escherichia coli	9	5074586	Escherichia coli strain MS7163 chromosome, complete genome
CP027219	Escherichia coli	15	5500189	Escherichia coli strain 2015C-3163 chromosome, complete genome
CP027325	Escherichia coli	19	5135675	Escherichia coli strain 2013C-4830 chromosome, complete genome
CP027312	Escherichia coli	6	5167951	Escherichia coli strain 2013C-3181 chromosome, complete genome
CP027577	Escherichia coli	18	5646446	Escherichia coli strain 2013C-4225 chromosome, complete genome
CP027373	Escherichia coli	8	4904151	Escherichia coli strain 05-3629 chromosome, complete genome
CP027459	Escherichia coli	24	5253712	Escherichia coli strain 90-3040 chromosome, complete genome
CP027586	Escherichia coli	13	5272286	Escherichia coli strain 2012EL-2448 chromosome, complete genome
CP027331	Escherichia coli	16	5438694	Escherichia coli strain 2013C-3277 chromosome, complete genome
CP027388	Escherichia coli	17	5440026	Escherichia coli strain 2011C-4251 chromosome, complete genome
CP027355	Escherichia coli	15	5367251	Escherichia coli strain 2013C-4991 chromosome, complete genome
CP027462	Escherichia coli	8	4847172	Escherichia coli isolate 07-4299 chromosome, complete genome
CP027766	Escherichia coli	17	5489451	Escherichia coli strain 2013C-3342 chromosome, complete genome
CP027390	Escherichia coli	22	5802748	Escherichia coli strain 2015C-4944 chromosome, complete genome
CP027472	Escherichia coli	19	5671594	Escherichia coli strain 2014C-3050 chromosome, complete genome
CP027442	Escherichia coli	18	5636732	Escherichia coli strain 2013C-3252 chromosome, complete genome
CP027437	Escherichia coli	5	5012557	Escherichia coli strain 2012C-4221 chromosome, complete genome
CP027362	Escherichia coli	22	5385516	Escherichia coli strain 95-3192 chromosome, complete genome
CP027440	Escherichia coli	10	4892666	Escherichia coli strain 2012C-4502 chromosome, complete genome
CP027548	Escherichia coli	18	5303935	Escherichia coli strain 2014C-3061 chromosome, complete genome
CP027599	Escherichia coli	23	5942969	Escherichia coli strain 97-3250 chromosome, complete genome
CP027447	Escherichia coli	9	5168620	Escherichia coli strain 2014C-3075 chromosome, complete genome
CP027584	Escherichia coli	11	4997979	Escherichia coli strain 00-3076 chromosome, complete genome
CP027454	Escherichia coli	16	5338915	Escherichia coli strain 2014C-4423 chromosome, complete genome
CP027544	Escherichia coli	21	5486407	Escherichia coli strain 2013C-3264 chromosome, complete genome
CP027221	Escherichia coli	16	5313278	Escherichia coli strain 2015C-3101 chromosome, complete genome
CP027307	Escherichia coli	17	5364442	Escherichia coli strain 2015C-3108 chromosome, complete genome
CP027323	Escherichia coli	14	5426201	Escherichia coli strain 2013C-3033 chromosome, complete genome
CP027452	Escherichia coli	8	4799014	Escherichia coli strain 2014C-3338 chromosome, complete genome
CP027338	Escherichia coli	19	5597475	Escherichia coli strain 2014C-3051 chromosome, complete genome
CP027368	Escherichia coli	10	4965987	Escherichia coli strain 2014C-3307 chromosome, complete genome
CP027340	Escherichia coli	15	5366577	Escherichia coli strain 2015C-3121 chromosome, complete genome
CP027457	Escherichia coli	8	5001754	Escherichia coli strain 88-3493 chromosome, complete genome
CP027347	Escherichia coli	17	5317846	Escherichia coli strain 2013C-4361 chromosome, complete genome
CP027445	Escherichia coli	19	5196105	Escherichia coli strain 2013C-3492 chromosome, complete genome
CP027449	Escherichia coli	8	5077228	Escherichia coli strain 2014C-3097 chromosome, complete genome
CP027366	Escherichia coli	10	5065883	Escherichia coli strain 89-3156 chromosome, complete genome
CP027552	Escherichia coli	14	5434442	Escherichia coli strain 2015C-4498 chromosome, complete genome
CP027591	Escherichia coli	16	5168350	Escherichia coli strain 2014C-3011 chromosome, complete genome
CP027371	Escherichia coli	5	4901620	Escherichia coli strain 2015C-3905 chromosome, complete genome
CP027550	Escherichia coli	9	4836918	Escherichia coli strain 2015C-4136CT1 chromosome, complete genome
CP027587	Escherichia coli	20	5235560	Escherichia coli strain 2013C-4974 chromosome, complete genome
CP027317	Escherichia coli	15	5388260	Escherichia coli strain 2015C-3107 chromosome, complete genome
CP027582	Escherichia coli	20	5680428	Escherichia coli strain 2013C-4538 chromosome, complete genome
CP027352	Escherichia coli	20	5647195	Escherichia coli strain 2012C-4606 chromosome, complete genome
CP027461	Escherichia coli	5	5095223	Escherichia coli strain 95-3322 chromosome, complete genome
CP027534	Escherichia coli	10	5022408	Escherichia coli strain AR_0081 chromosome, complete genome
CP026491	Escherichia coli	8	5087117	Escherichia coli strain HS13-1 chromosome, complete genome
CP025318	Escherichia coli	12	5052887	Escherichia coli strain FORC_042 chromosome, complete genome
CP019455	Escherichia coli	5	4685056	Escherichia coli strain FHI_NMBU_03 chromosome, complete genome
CP026755	Escherichia coli	8	4987160	Escherichia coli strain AR_0077 chromosome, complete genome
CP026723	Escherichia coli	15	5492922	Escherichia coli strain 266917_2 chromosome, complete genome
CP026399	Escherichia coli	14	5277702	Escherichia coli strain ECONIH4 chromosome, complete genome
CP024978	Escherichia coli	11	4917635	Escherichia coli strain CV839-15 chromosome, complete genome
CP026202	Escherichia coli	14	5103533	Escherichia coli strain ECONIH5 chromosome, complete genome
CP024618	Escherichia coli	24	5302502	Escherichia coli strain SMN152SH1 chromosome, complete genome
CP024056	Escherichia coli	18	5267207	Escherichia coli strain SMN197SH3 chromosome, complete genome
CP023673	Escherichia coli	21	5143533	Escherichia coli strain SMN013SH2 chromosome, complete genome
CP022279	Escherichia coli	9	4907118	Escherichia coli strain STEC299 chromosome, complete genome
CP019051	Escherichia coli	7	4942719	Escherichia coli strain CRE1540 chromosome, complete genome
CP025251	Escherichia coli	7	5131212	Escherichia coli strain BH100 substr. MG2017 chromosome, complete genome
CP019560	Escherichia coli	5	4707009	Escherichia coli strain KSC1031 chromosome, complete genome
CP024138	Escherichia coli	7	4914884	Escherichia coli strain 14EC020 chromosome, complete genome
CP024134	Escherichia coli	15	5199281	Escherichia coli strain 14EC017 chromosome, complete genome
CP024131	Escherichia coli	14	5084741	Escherichia coli strain 14EC007 chromosome, complete genome
CP024147	Escherichia coli	5	4639454	Escherichia coli strain 14EC033 chromosome, complete genome
CP024141	Escherichia coli	8	4981062	Escherichia coli strain 14EC029 chromosome, complete genome
CP019558	Escherichia coli	5	4706707	Escherichia coli strain KSC207 chromosome, complete genome
CP018323	Escherichia coli	9	4855460	Escherichia coli strain KSC9 chromosome, complete genome
CP018840	Escherichia coli	5	4759716	Escherichia coli strain KSC64 chromosome, complete genome
CP033605	Escherichia coli	17	5569804	Escherichia coli O157:H7 strain TR01 chromosome, complete genome
CP024801	Escherichia coli	6	4767526	Escherichia coli strain AMA1167 chromosome, complete genome
CP025048	Escherichia coli	6	4792402	Escherichia coli strain SC516 chromosome, complete genome
CP024886	Escherichia coli	7	5036925	Escherichia coli strain AR_0017 chromosome, complete genome
CP024889	Escherichia coli	4	4643903	Escherichia coli strain AR_0019 chromosome, complete genome
CP024862	Escherichia coli	10	5107874	Escherichia coli strain AR_0015, complete genome
CP024851	Escherichia coli	7	5054076	Escherichia coli strain AR_0006, complete genome
CP024826	Escherichia coli	4	4903571	Escherichia coli strain CREC-544 chromosome, complete genome
CP024717	Escherichia coli	9	5196956	Escherichia coli strain LS4 chromosome, complete genome
CP024720	Escherichia coli	9	5196957	Escherichia coli isolate NQ3 chromosome, complete genome
CP024275	Escherichia coli	9	4778550	Escherichia coli O6:H16 strain M9682-C1 chromosome, complete genome
CP024273	Escherichia coli	6	4875605	Escherichia coli strain F9792 chromosome, complete genome
CP024243	Escherichia coli	6	4978613	Escherichia coli O128:H27 strain 90-9281 chromosome, complete genome
CP024228	Escherichia coli	5	4848034	Escherichia coli O25:NM strain 2014EL-1343-2 chromosome, complete genome
CP024263	Escherichia coli	6	4934701	Escherichia coli O169:H41 strain F6326-C1 chromosome, complete genome
CP024257	Escherichia coli	7	4886938	Escherichia coli O25:H16 strain F5505-C1 chromosome, complete genome
CP024232	Escherichia coli	13	4872840	Escherichia coli O6:H16 strain 2014EL-1346-6 chromosome, complete genome
CP024289	Escherichia coli	8	5074559	Escherichia coli O178:H19 strain 2012C-4431 chromosome, complete genome
CP024260	Escherichia coli	12	4733683	Escherichia coli strain F5656C1 chromosome, complete genome
CP024269	Escherichia coli	6	4905023	Escherichia coli strain F8111-1SC3 chromosome, complete genome
CP024223	Escherichia coli	9	4943397	Escherichia coli O169:H41 strain 2014EL-1345-2 chromosome, complete genome
CP024240	Escherichia coli	9	4966338	Escherichia coli O114:H49 strain 90-9280 chromosome, complete genome
CP015244	Escherichia coli	9	4903701	Escherichia coli O91 str. RM7190 chromosome, complete genome
CP023815	Escherichia coli	6	4937350	Escherichia coli strain IMT16316 chromosome, complete genome
CP023388	Escherichia coli	2	5059652	Escherichia coli strain 1105 chromosome, complete genome
CP023366	Escherichia coli	5	4986712	Escherichia coli strain 1428 chromosome, complete genome
CP023357	Escherichia coli	5	5035905	Escherichia coli strain 317 chromosome, complete genome
CP023346	Escherichia coli	12	5088339	Escherichia coli strain ETEC-2265 chromosome, complete genome
CP023349	Escherichia coli	10	4972828	Escherichia coli strain ETEC-2264 chromosome, complete genome
CP023142	Escherichia coli	8	5292297	Escherichia coli strain CFSAN061770 chromosome, complete genome
CP021288	Escherichia coli	6	5074754	Escherichia coli strain PA45B chromosome, complete genome
CP022912	Escherichia coli	11	4785142	Escherichia coli O6:H16 strain 2011EL-1370-2 chromosome, complete genome
CP012379	Escherichia coli	5	4859743	Escherichia coli strain PAR, complete genome
CP016828	Escherichia coli	11	5244443	Escherichia coli strain FORC_043 chromosome, complete genome
CP022164	Escherichia coli	8	4957100	Escherichia coli strain M160133 chromosome, complete genome
CP021935	Escherichia coli	9	5141314	Escherichia coli strain AR_0055 chromosome, complete genome
CP021844	Escherichia coli	4	5167363	Escherichia coli strain EC1515 chromosome, complete genome
CP021840	Escherichia coli	4	5167701	Escherichia coli strain EC974 chromosome, complete genome
CP021454	Escherichia coli	5	4978342	Escherichia coli strain H105, complete genome
CP021722	Escherichia coli	7	4967401	Escherichia coli strain AR_0128, complete genome
CP021335	Escherichia coli	19	5347911	Escherichia coli strain 95JB1 chromosome, complete genome
CP021339	Escherichia coli	21	5467988	Escherichia coli strain 95NR1 chromosome, complete genome
CP006830	Escherichia coli	10	5006568	Escherichia coli APEC O18, complete genome
CP020835	Escherichia coli	12	4888773	Escherichia coli strain CFSAN051542 chromosome, complete genome
CP020368	Escherichia coli	5	4550811	Escherichia coli strain BLR(DE3) chromosome, complete genome
CP020543	Escherichia coli	4	4617024	Escherichia coli C, complete genome
CP046527	Escherichia coli	22	5511015	Escherichia coli strain RM19259 chromosome, complete genome
CP020048	Escherichia coli	9	5018461	Escherichia coli strain AR_0118, complete genome
CP019008	Escherichia coli	4	4926149	Escherichia coli strain Ecol_AZ159 chromosome, complete genome
CP018976	Escherichia coli	8	5031843	Escherichia coli strain Ecol_545 chromosome, complete genome
CP018970	Escherichia coli	17	5259387	Escherichia coli strain Ecol_542 chromosome, complete genome
CP018948	Escherichia coli	10	4891786	Escherichia coli strain Ecol_224 chromosome, complete genome
CP033850	Escherichia coli	8	5231450	Escherichia coli strain FDAARGOS_497 chromosome, complete genome
CP027394	Escherichia coli	12	5277316	Escherichia coli O104:H4 strain FDAARGOS_349 chromosome, complete genome
CP041448	Escherichia coli	7	4860533	Escherichia coli strain YPE10 chromosome, complete genome
CP022686	Escherichia coli	5	5055316	Escherichia coli Nissle 1917 chromosome, complete genome
CP019778	Escherichia coli	4	5111920	Escherichia coli strain NCTC86 chromosome, complete genome
CP010125	Escherichia coli	5	4901865	Escherichia coli strain C8, complete genome
CP010145	Escherichia coli	7	4817460	Escherichia coli strain D5, complete genome
CP010133	Escherichia coli	4	5414571	Escherichia coli strain C11, complete genome
CP010132	Escherichia coli	4	5021692	Escherichia coli strain C10, complete genome
CP016628	Escherichia coli	6	4867152	Escherichia coli strain FORC_041, complete genome
CP017669	Escherichia coli	20	5525846	Escherichia coli strain PA20, complete genome
CP017442	Escherichia coli	16	5404558	Escherichia coli O157:H7 strain 4276 chromosome, complete genome
CP017436	Escherichia coli	16	5408208	Escherichia coli O157:H7 strain 2149 chromosome, complete genome
CP017100	Escherichia coli	7	4583637	Escherichia coli strain K-12 NEB 5-alpha chromosome, complete genome
CP016358	Escherichia coli	8	5154641	Escherichia coli strain K-15KW01 chromosome, complete genome
CP013663	Escherichia coli	16	5233459	Escherichia coli strain GB089, complete genome
CP015240	Escherichia coli	9	4863599	Escherichia coli strain 2011C-3911, complete genome
CP015241	Escherichia coli	11	5428937	Escherichia coli strain 2013C-4465 chromosome, complete genome
CP015020	Escherichia coli	19	5561698	Escherichia coli strain 28RC1 chromosome, complete genome
CP007491	Escherichia coli	6	4879931	Escherichia coli strain ACN002, complete genome
CP010816	Escherichia coli	6	4528118	Escherichia coli strain BL21 (TaKaRa), complete genome
CP038791	Escherichia coli	13	5215562	Escherichia coli strain PF9285 chromosome, complete genome
CP040456	Escherichia coli	7	5234468	Escherichia coli strain UPEC132 chromosome, complete genome
CP022086	Escherichia coli	12	5256950	Escherichia coli O104:H4 strain FDAARGOS_348 chromosome, complete genome
CP015853	Escherichia coli	18	5567434	Escherichia coli strain ATCC 43889 chromosome, complete genome
CP023535	Escherichia coli	12	5277336	Escherichia coli strain FDAARGOS_403 chromosome, complete genome
CP023531	Escherichia coli	12	5311821	Escherichia coli strain FDAARGOS_401 chromosome, complete genome
CP034953	Escherichia coli	4	4548948	Escherichia coli strain MT102 chromosome, complete genome
CP038453	Escherichia coli	7	4820005	Escherichia coli strain EC-129 chromosome, complete genome
CP031919	Escherichia coli	22	5695528	Escherichia coli O145:NM strain FWSEC0002 chromosome, complete genome
CP006834	Escherichia coli	8	5114241	Escherichia coli APEC O2-211 chromosome, complete genome
CP019029	Escherichia coli	10	5262974	Escherichia coli strain Ecol_881
NC_011751	Escherichia coli	8	5202090	Escherichia coli UMN026 chromosome, complete genome. 5202090
NC_012759	Escherichia coli	7	4578159	Escherichia coli BW2952, complete genome
NC_017628	Escherichia coli	13	5108383	Escherichia coli IHE3034 chromosome
NC_018650	Escherichia coli	10	5253138	Escherichia coli O104:H4 str. 2009EL-2050 chromosome, complete
NC_018661	Escherichia coli	11	5312586	Escherichia coli O104:H4 str. 2009EL-2071 chromosome, complete
CP045978	Escherichia coli	5	4630646	Escherichia coli strain INSC1001 chromosome, complete genome
NC_000913	Escherichia coli	7	4641652	Escherichia coli str. K-12 substr. MG1655, complete genome
NC_002695	Escherichia coli	18	5498578	Escherichia coli O157:H7 str. Sakai, complete genome
NC_011745	Escherichia coli	12	5209548	Escherichia coli ED1a chromosome, complete genome
NC_011748	Escherichia coli	7	5154862	Escherichia coli 55989, complete genome
NC_012892	Escherichia coli	9	4558947	Escherichia coli BL21(DE3), complete genome
NC_012967	Escherichia coli	7	4629812	Escherichia coli B str. REL606 chromosome, complete genome
NC_013008	Escherichia coli	18	5528136	Escherichia coli O157:H7 str. TW14359 chromosome
NC_013941	Escherichia coli	13	5386352	Escherichia coli O55:H7 str. CB9615 chromosome
NC_017631	Escherichia coli	6	5131397	Escherichia coli ABU 83972 chromosome, complete genome
NC_017663	Escherichia coli	7	4935294	Escherichia coli P12b chromosome
CP019208	Enterococcus faecium	5	3009007	Enterococcus faecium strain 2014-VREF-41 chromosome, complete genome
CP018071	Enterococcus faecium	3	2933966	Enterococcus faecium strain VRE001, complete genome
CP018065	Enterococcus faecium	4	2933268	Enterococcus faecium strain E1 chromosome, complete genome
CP014529	Enterococcus faecium	4	2765010	Enterococcus faecium strain E745, complete genome
CP011281	Enterococcus faecium	6	2790106	Enterococcus faecium strain E39, complete genome
CP006030	Enterococcus faecium	3	2693877	Enterococcus faecium T110, complete genome
CP013994	Enterococcus faecium	7	2966909	Enterococcus faecium strain 6E6, complete genome
CP046077	Enterococcus faecium	6	3029645	Enterococcus faecium strain VRE chromosome, complete genome
CP019988	Enterococcus faecium	6	2907074	Enterococcus faecium isolate 2014-VREF-63 chromosome, complete genome
CP019992	Enterococcus faecium	6	2990310	Enterococcus faecium isolate 2014-VREF-268 chromosome, complete genome
CP019970	Enterococcus faecium	4	2804968	Enterococcus faecium isolate 2014-VREF-114 chromosome, complete genome
CP028727	Enterococcus faecium	3	2586979	Enterococcus faecium strain FSIS1608820 chromosome, complete genome
LC495616	Enterococcus faecium	1	143316	Enterococcus faecium AA708 plasmid pELF1 DNA, complete genome
CP018828	Enterococcus faecium	4	2807999	Enterococcus faecium strain ISMMS_VRE_12 chromosome, complete genome
CP045012	Enterococcus faecium	3	2625745	Enterococcus faecium strain LAC7.2 chromosome, complete genome
CP033206	Enterococcus faecium	2	2876110	Enterococcus faecium strain RBWH1 chromosome, complete genome
CP018830	Enterococcus faecium	4	2802604	Enterococcus faecium strain ISMMS_VRE_9 chromosome, complete genome
CP027402	Enterococcus faecium	2	2550968	Enterococcus faecium strain FDAARGOS_323 chromosome, complete genome
CP033376	Enterococcus faecium	2	2588149	Enterococcus faecium strain Gr17 chromosome, complete genome
CP044264	Enterococcus faecium	4	2884831	Enterococcus faecium strain V1836 chromosome, complete genome
CP044274	Enterococcus faecium	3	2896393	Enterococcus faecium strain V2937 chromosome, complete genome
CP043484	Enterococcus faecium	1	2573925	Enterococcus faecium strain DMEA02 chromosome, complete genome
CP012465	Enterococcus faecium	8	2970757	Enterococcus faecium strain ISMMS_VRE_8, complete genome
CP016163	Enterococcus faecium	5	2823158	Enterococcus faecium strain ISMMS_VRE_11 chromosome, complete genome
CP012454	Enterococcus faecium	6	2818673	Enterococcus faecium strain ISMMS_VRE_5, complete genome
CP012436	Enterococcus faecium	7	2932050	Enterococcus faecium strain ISMMS_VRE_2, complete genome
CP012447	Enterococcus faecium	8	2933574	Enterococcus faecium strain ISMMS_VRE_4, complete genome
CP012460	Enterococcus faecium	5	2850245	Enterococcus faecium strain ISMMS_VRE_7, complete genome
CP012430	Enterococcus faecium	9	3130373	Enterococcus faecium strain ISMMS_VRE_1, complete genome
CP011828	Enterococcus faecium	2	2598959	Enterococcus faecium strain UW8175, complete genome
CP012522	Enterococcus faecium	2	2572333	Enterococcus faecium strain 64/3, complete genome
CP013009	Enterococcus faecium	2	2686859	Enterococcus faecium strain UW7606x64/3 TC1, complete genome
NC_021994	Enterococcus faecium	8	2994661	Enterococcus faecium Aus0085, complete genome
CP042834	Enterococcus faecium	4	2601809	Enterococcus faecium strain FA3 chromosome, complete genome
CP014449	Enterococcus faecium	8	2859123	Enterococcus faecium strain ATCC 700221, complete genome
CP036151	Enterococcus faecium	3	2720495	Enterococcus faecium strain V24 chromosome, complete genome
CP021849	Enterococcus faecium	3	2736595	Enterococcus faecium strain 16-346 chromosome, complete genome
CP041270	Enterococcus faecium	4	2851769	Enterococcus faecium strain VVEswe-S chromosome, complete genome
CP041261	Enterococcus faecium	4	2851560	Enterococcus faecium strain VVEswe-R chromosome, complete genome
AP019396	Enterococcus faecium	0	17267	Enterococcus faecium QU 50 plasmid pQS50 DNA, complete genome
AP019395	Enterococcus faecium	1	196595	Enterococcus faecium QU 50 plasmid pQL50 DNA, complete genome
AP019394	Enterococcus faecium	4	2535796	Enterococcus faecium QU 50 DNA, complete genome
CP041257	Enterococcus faecium	4	2766162	Enterococcus faecium strain 515 chromosome, complete genome
CP040907	Enterococcus faecium	4	2648833	Enterococcus faecium strain FB-1 chromosome, complete genome
CP040904	Enterococcus faecium	3	2495617	Enterococcus faecium strain N56454 chromosome, complete genome
CP040878	Enterococcus faecium	4	2618436	Enterococcus faecium strain HB-1 chromosome, complete genome
CP040875	Enterococcus faecium	3	2660995	Enterococcus faecium strain DB-1 chromosome, complete genome
CP040849	Enterococcus faecium	5	2659111	Enterococcus faecium strain F17E0263 chromosome, complete genome
CP040740	Enterococcus faecium	2	2718395	Enterococcus faecium strain VRE1 chromosome, complete genome
CP040706	Enterococcus faecium	4	2702943	Enterococcus faecium strain HOU503 chromosome, complete genome
CP035654	Enterococcus faecium	4	2827987	Enterococcus faecium strain UAMSEF_08 chromosome, complete genome
CP035666	Enterococcus faecium	7	2912170	Enterococcus faecium strain UAMSEF_20 chromosome, complete genome
CP035660	Enterococcus faecium	7	2912202	Enterococcus faecium strain UAMSEF_09 chromosome, complete genome
CP035648	Enterococcus faecium	5	2824869	Enterococcus faecium strain UAMSEF_01 chromosome, complete genome
CP040368	Enterococcus faecium	2	2805984	Enterococcus faecium strain VB3240 chromosome, complete genome
CP040236	Enterococcus faecium	3	2855454	Enterococcus faecium strain VB3025 chromosome, complete genome
CP034949	Enterococcus faecium	2	2594563	Enterococcus faecium strain NM213 chromosome, complete genome
CP035220	Enterococcus faecium	4	2696269	Enterococcus faecium strain SRCM103470 chromosome, complete genome
CP035136	Enterococcus faecium	1	2581021	Enterococcus faecium strain SRCM103341 chromosome, complete genome
CP025685	Enterococcus faecium	2	2629393	Enterococcus faecium strain CBA7134 chromosome, complete genome
CP020484	Enterococcus faecium	3	2880780	Enterococcus faecium strain CFSAN059070 chromosome, complete genome
CP020488	Enterococcus faecium	3	2883830	Enterococcus faecium strain CFSAN059071 chromosome, complete genome
CP033041	Enterococcus faecium	2	2724445	Enterococcus faecium strain JE1 chromosome, complete genome
CP032308	Enterococcus faecium	4	2585631	Enterococcus faecium strain HY07 chromosome, complete genome
CP030110	Enterococcus faecium	1	2683778	Enterococcus faecium strain BM4105-RF chromosome, complete genome
CP027501	Enterococcus faecium	4	2912017	Enterococcus faecium strain AUSMDU00004142 chromosome, complete genome
CP027506	Enterococcus faecium	2	2731844	Enterococcus faecium strain AUSMDU00004055 chromosome, complete genome
CP027497	Enterococcus faecium	3	2883877	Enterococcus faecium strain AUSMDU00004167 chromosome, complete genome
CP027517	Enterococcus faecium	3	2863087	Enterococcus faecium strain AUSMDU00004024 chromosome, complete genome
CP027512	Enterococcus faecium	4	2855729	Enterococcus faecium strain AUSMDU00004028 chromosome, complete genome
CP025754	Enterococcus faecium	5	2817746	Enterococcus faecium strain AALTL chromosome, complete genome
CP021885	Enterococcus faecium	1	2496099	Enterococcus faecium strain WEFA23 chromosome, complete genome
CP023799	Enterococcus faecium	7	2867667	Enterococcus faecium strain Efaecium_ER04526.5A chromosome, complete genome
CP023789	Enterococcus faecium	7	2867770	Enterococcus faecium strain Efaecium_ER04462.3A chromosome, complete genome
CP023784	Enterococcus faecium	7	2869275	Enterococcus faecium strain Efaecium_ER04120.3A chromosome, complete genome
CP023808	Enterococcus faecium	7	2870954	Enterococcus faecium strain Efaecium_ER04526.3A chromosome, complete genome
CP023804	Enterococcus faecium	7	2870397	Enterococcus faecium strain Efaecium_ER04619.3A isolate isolate chromosome, complete genome
CP023794	Enterococcus faecium	7	2869064	Enterococcus faecium strain Efaecium_ER04484.3A chromosome, complete genome
CP023780	Enterococcus faecium	7	2863296	Enterococcus faecium strain Efaecium_ER03933.3A isolate isolate chromosome, complete genome
CP025425	Enterococcus faecium	4	2772425	Enterococcus faecium strain SC4 chromosome, complete genome
CP025077	Enterococcus faecium	2	2630073	Enterococcus faecium strain LS170308 chromosome, complete genome
CP017787	Enterococcus faecium	7	2868496	Enterococcus faecium strain E232 chromosome, complete genome
CP017797	Enterococcus faecium	7	2868375	Enterococcus faecium strain E243 chromosome, complete genome
CP017792	Enterococcus faecium	7	2868375	Enterococcus faecium strain E240 chromosome, complete genome
CP018128	Enterococcus faecium	5	2740566	Enterococcus faecium strain A_020709_82, complete genome
CP023423	Enterococcus faecium	3	2739582	Enterococcus faecium strain K60-39 chromosome, complete genome
NC_020207	Enterococcus faecium	2	2635572	Enterococcus faecium NRRL B-2354, complete genome
NC_017960	Enterococcus faecium	5	2698137	Enterococcus faecium DO chromosome, complete genome
CP046612	Klebsiella pneumoniae	5	5540574	Klebsiella pneumoniae strain WCGKP294 chromosome, complete genome
CP020901	Klebsiella pneumoniae	6	5380605	Klebsiella pneumoniae strain K66-45 chromosome, complete genome
CP044393	Klebsiella pneumoniae	6	5157275	Klebsiella pneumoniae strain 2018N16-148 chromosome, complete genome
CP044389	Klebsiella pneumoniae	6	5292691	Klebsiella pneumoniae strain 2018N17-066 chromosome, complete genome
CP044380	Klebsiella pneumoniae	6	5142695	Klebsiella pneumoniae strain 2018S07-013 chromosome, complete genome
CP044376	Klebsiella pneumoniae	6	5308286	Klebsiella pneumoniae strain 2018S06-082 chromosome, complete genome
CP044385	Klebsiella pneumoniae	6	5164595	Klebsiella pneumoniae strain 2018C01-239 chromosome, complete genome
CP044368	Klebsiella pneumoniae	6	5270880	Klebsiella pneumoniae strain 2018C01-046 chromosome, complete genome
CP046381	Klebsiella pneumoniae	6	5359736	Klebsiella pneumoniae strain BD_DM_782 chromosome, complete genome
AP021880	Klebsiella pneumoniae	6	5422388	Klebsiella pneumoniae JUNP 254 DNA, complete genome
CP041946	Klebsiella pneumoniae	6	5349282	Klebsiella pneumoniae strain KP2 chromosome, complete genome
CP020108	Klebsiella pneumoniae	10	5407749	Klebsiella pneumoniae strain AR_0098, complete genome
CP020071	Klebsiella pneumoniae	9	5351479	Klebsiella pneumoniae strain AR_0115, complete genome
CP020061	Klebsiella pneumoniae	4	5345997	Klebsiella pneumoniae strain AR_0117, complete genome
CP034415	Klebsiella pneumoniae	10	5474803	Klebsiella pneumoniae strain C789 chromosome, complete genome
CP040993	Klebsiella pneumoniae	3	5303035	Klebsiella pneumoniae strain FDAARGOS_775 chromosome, complete genome
CP031849	Klebsiella pneumoniae	6	5180019	Klebsiella pneumoniae strain 121 chromosome, complete genome
CP045782	Klebsiella pneumoniae	2	5220569	Klebsiella pneumoniae strain LEMB18 chromosome, complete genome
CP045661	Klebsiella pneumoniae	6	5365096	Klebsiella pneumoniae strain SMU18037509 chromosome, complete genome
CP045694	Klebsiella pneumoniae	3	5277246	Klebsiella pneumoniae strain TK421 chromosome, complete genome
CP026023	Klebsiella pneumoniae	4	5438591	Klebsiella pneumoniae strain 11420 chromosome, complete genome
CP026011	Klebsiella pneumoniae	1	5248519	Klebsiella pneumoniae strain K2044 chromosome, complete genome
CP026017	Klebsiella pneumoniae	2	5261481	Klebsiella pneumoniae strain 13190 chromosome, complete genome
AP018749	Klebsiella pneumoniae	2	102910	Klebsiella pneumoniae KP33 plasmid pKP3302 DNA, complete genome
AP018748	Klebsiella pneumoniae	3	296750	Klebsiella pneumoniae KP33 plasmid pKP3301 DNA, complete genome
AP018747	Klebsiella pneumoniae	5	5256831	Klebsiella pneumoniae KP33 DNA, complete genome
AP018752	Klebsiella pneumoniae	2	31835	Klebsiella pneumoniae KP64 plasmid pKP6402 DNA, complete genome
AP018751	Klebsiella pneumoniae	2	102903	Klebsiella pneumoniae KP64 plasmid pKP6401 DNA, complete genome
AP018750	Klebsiella pneumoniae	6	5587050	Klebsiella pneumoniae KP64 DNA, complete genome
AP018755	Klebsiella pneumoniae	2	31833	Klebsiella pneumoniae KP67 plasmid pKP6702 DNA, complete genome
AP018754	Klebsiella pneumoniae	2	102917	Klebsiella pneumoniae KP67 plasmid pKP6701 DNA, complete genome
AP018753	Klebsiella pneumoniae	6	5587048	Klebsiella pneumoniae KP67 DNA, complete genome
CP023722	Klebsiella pneumoniae	10	5547427	Klebsiella pneumoniae strain TVGHCRE225 chromosome, complete genome
CP031562	Klebsiella pneumoniae	2	5230042	Klebsiella pneumoniae strain 2-1 chromosome, complete genome
CP035196	Klebsiella pneumoniae	1	5175568	Klebsiella pneumoniae strain LH375 chromosome, complete genome
CP035210	Klebsiella pneumoniae	4	5381065	Klebsiella pneumoniae strain TH164 chromosome, complete genome
CP035194	Klebsiella pneumoniae	2	5153352	Klebsiella pneumoniae strain LH102-A chromosome, complete genome
CP035202	Klebsiella pneumoniae	4	5300315	Klebsiella pneumoniae strain LH94 chromosome, complete genome
CP023941	Klebsiella pneumoniae	10	5484708	Klebsiella pneumoniae strain FDAARGOS_444 chromosome, complete genome
CP045015	Klebsiella pneumoniae	5	5213293	Klebsiella pneumoniae subsp. pneumoniae strain BK13048 chromosome, complete genome
CP037927	Klebsiella pneumoniae	7	5318075	Klebsiella pneumoniae strain CRKP I chromosome, complete genome
CP027042	Klebsiella pneumoniae	3	5181675	Klebsiella pneumoniae strain 1_GR_13 chromosome, complete genome
CP033777	Klebsiella pneumoniae	4	5423408	Klebsiella pneumoniae strain FDAARGOS_531 chromosome, complete genome
AP018675	Klebsiella pneumoniae	0	10060	Klebsiella pneumoniae GSU10-3 plasmid pGSU10-3-4 DNA, complete genome
AP018674	Klebsiella pneumoniae	1	66250	Klebsiella pneumoniae GSU10-3 plasmid pGSU10-3-3 DNA, complete genome
AP018673	Klebsiella pneumoniae	1	134879	Klebsiella pneumoniae GSU10-3 plasmid pGSU10-3-2 DNA, complete genome
AP018672	Klebsiella pneumoniae	0	159072	Klebsiella pneumoniae GSU10-3 plasmid pGSU10-3-1 DNA, complete genome
AP018671	Klebsiella pneumoniae	10	5478620	Klebsiella pneumoniae GSU10-3 DNA, complete genome
CP023416	Klebsiella pneumoniae	6	5338202	Klebsiella pneumoniae strain 1050 chromosome, complete genome
CP014123	Klebsiella pneumoniae	3	5264538	Klebsiella pneumoniae strain FDAARGOS_156 chromosome, complete genome
CP023487	Klebsiella pneumoniae	10	5498599	Klebsiella pneumoniae subsp. pneumoniae strain ST101:960186733 chromosome, complete genome
CP023949	Klebsiella pneumoniae	7	5226396	Klebsiella pneumoniae strain FDAARGOS_447 chromosome, complete genome
CP023919	Klebsiella pneumoniae	7	5315094	Klebsiella pneumoniae strain FDAARGOS_440 chromosome, complete genome
CP023933	Klebsiella pneumoniae	9	5460389	Klebsiella pneumoniae strain FDAARGOS_443 chromosome, complete genome
CP023925	Klebsiella pneumoniae	4	5329011	Klebsiella pneumoniae strain FDAARGOS_442 chromosome, complete genome
CP023913	Klebsiella pneumoniae	2	5240335	Klebsiella pneumoniae strain FDAARGOS_439 chromosome, complete genome
CP023946	Klebsiella pneumoniae	8	5392753	Klebsiella pneumoniae strain FDAARGOS_446 chromosome, complete genome
CP023502	Klebsiella pneumoniae	9	5402136	Klebsiella pneumoniae strain FDAARGOS_445 chromosome, complete genome
CP042481	Klebsiella pneumoniae	6	5222468	Klebsiella pneumoniae strain C51 chromosome, complete genome
CP042520	Klebsiella pneumoniae	4	5243002	Klebsiella pneumoniae strain C2 chromosome, complete genome
CP014294	Klebsiella pneumoniae	8	5434727	Klebsiella pneumoniae strain KP38731, complete genome
NC_009648	Klebsiella pneumoniae	3	5315120	Klebsiella pneumoniae subsp. pneumoniae MGH 78578, complete genome
CP041649	Klebsiella pneumoniae	7	5250274	Klebsiella pneumoniae strain NKU_KlebA1 chromosome, complete genome
CP011647	Klebsiella pneumoniae	8	5402147	Klebsiella pneumoniae strain CAV1596, complete genome
CP041373	Klebsiella pneumoniae	10	5483867	Klebsiella pneumoniae strain KP58 chromosome, complete genome
CP044258	Klebsiella pneumoniae	10	5438014	Klebsiella pneumoniae strain KP65 chromosome, complete genome
CP044039	Klebsiella pneumoniae	2	5266224	Klebsiella pneumoniae strain FDAARGOS_630 chromosome, complete genome
CP044047	Klebsiella pneumoniae	5	5387964	Klebsiella pneumoniae strain FDAARGOS_629 chromosome, complete genome
CP034778	Klebsiella pneumoniae	3	5288751	Klebsiella pneumoniae strain 18CPO060 chromosome, complete genome
CP031721	Klebsiella pneumoniae	9	5421726	Klebsiella pneumoniae strain WCHKP3 chromosome, complete genome
CP043932	Klebsiella pneumoniae	6	5278199	Klebsiella pneumoniae strain 555 chromosome, complete genome
CP043562	Klebsiella pneumoniae	3	5058062	Klebsiella pneumoniae strain P094-1 chromosome, complete genome
CP016159	Klebsiella pneumoniae	3	5220846	Klebsiella pneumoniae strain TH1 chromosome, complete genome
CP043047	Klebsiella pneumoniae	10	5580663	Klebsiella pneumoniae strain KLP268 chromosome, complete genome
CP041022	Klebsiella pneumoniae	4	5371084	Klebsiella pneumoniae strain KP1677 chromosome, complete genome
CP041023	Klebsiella pneumoniae	4	5370920	Klebsiella pneumoniae strain KP1692 chromosome, complete genome
CP019219	Klebsiella pneumoniae	4	5195816	Klebsiella pneumoniae strain 1756, complete genome
CP015382	Klebsiella pneumoniae	3	5237856	Klebsiella pneumoniae strain CN1, complete genome
CP015134	Klebsiella pneumoniae	4	5229229	Klebsiella pneumoniae strain ATCC 35657 chromosome, complete genome
CP018735	Klebsiella pneumoniae	7	5478335	Klebsiella pneumoniae strain Kp_Goe_121641, complete genome
CP018671	Klebsiella pneumoniae	6	5424949	Klebsiella pneumoniae strain CAV1042 chromosome, complete genome
CP018450	Klebsiella pneumoniae	9	5497083	Klebsiella pneumoniae strain Kp_Goe_71070 chromosome, complete genome
CP018364	Klebsiella pneumoniae	8	5423372	Klebsiella pneumoniae strain Kp_Goe_62629, complete genome
CP018337	Klebsiella pneumoniae	2	5159815	Klebsiella pneumoniae isolate Kp_Goe_154414 chromosome, complete genome
CP018454	Klebsiella pneumoniae	9	5536506	Klebsiella pneumoniae strain SWU01 chromosome, complete genome
CP018447	Klebsiella pneumoniae	9	5497872	Klebsiella pneumoniae strain Kp_Goe_33208 chromosome, complete genome
CP018356	Klebsiella pneumoniae	8	5327855	Klebsiella pneumoniae strain CAV1453 chromosome, complete genome
CP012568	Klebsiella pneumoniae	8	5313304	Klebsiella pneumoniae strain UCLAOXA232KP chromosome, complete genome
CP012561	Klebsiella pneumoniae	5	5312206	Klebsiella pneumoniae strain UCLAOXA232KP chromosome, complete genome
CP017385	Klebsiella pneumoniae	3	5367386	Klebsiella pneumoniae strain KP36 chromosome, complete genome
CP012745	Klebsiella pneumoniae	4	5344576	Klebsiella pneumoniae subsp. pneumoniae strain TGH13, complete genome
CP012560	Klebsiella pneumoniae	5	5312744	Klebsiella pneumoniae strain UCLAOXA232KP_Pt0 chromosome, complete genome
CP016814	Klebsiella pneumoniae	3	5374626	Klebsiella pneumoniae strain ED23 chromosome, complete genome
CP015822	Klebsiella pneumoniae	10	5452045	Klebsiella pneumoniae isolate blood sample 2 chromosome, complete genome
CP014647	Klebsiella pneumoniae	10	5393897	Klebsiella pneumoniae strain KPNIH36, complete genome
CP015130	Klebsiella pneumoniae	4	5336571	Klebsiella pneumoniae strain Kpn555 chromosome, complete genome
CP015025	Klebsiella pneumoniae	7	5365209	Klebsiella pneumoniae strain Kpn223, complete genome
CP015990	Klebsiella pneumoniae	1	5344467	Klebsiella pneumoniae strain BR chromosome, complete genome
CP014762	Klebsiella pneumoniae	5	5351509	Klebsiella pneumoniae strain KPNIH39, complete genome
CP014755	Klebsiella pneumoniae	3	5353110	Klebsiella pneumoniae strain AATZP, complete genome
CP015753	Klebsiella pneumoniae	4	5220857	Klebsiella pneumoniae strain W14 chromosome, complete genome
CP015500	Klebsiella pneumoniae	6	5490611	Klebsiella pneumoniae strain SKGH01 chromosome, complete genome
AP014950	Klebsiella pneumoniae	6	5520319	Klebsiella pneumoniae DNA, complete genome, strain: YH43
CP014008	Klebsiella pneumoniae	1	5226330	Klebsiella pneumoniae subsp. pneumoniae strain RJF293, complete genome
CP013711	Klebsiella pneumoniae	6	5278493	Klebsiella pneumoniae strain J1, complete genome
CP011976	Klebsiella pneumoniae	10	5393855	Klebsiella pneumoniae DMC1097, complete genome
CP011985	Klebsiella pneumoniae	7	5322270	Klebsiella pneumoniae UHKPC07, complete genome
CP011989	Klebsiella pneumoniae	8	5329725	Klebsiella pneumoniae UHKPC33, complete genome
CP011624	Klebsiella pneumoniae	9	5262013	Klebsiella pneumoniae strain CAV1344, complete genome
CP008797	Klebsiella pneumoniae	10	5396164	Klebsiella pneumoniae subsp. pneumoniae KPNIH24, complete genome
CP010361	Klebsiella pneumoniae	8	5344430	Klebsiella pneumoniae strain 32192, complete genome
CP041099	Klebsiella pneumoniae	5	5258218	Klebsiella pneumoniae subsp. pneumoniae strain KPCTRSRTH07 chromosome, complete genome
CP019160	Klebsiella pneumoniae	4	5390233	Klebsiella pneumoniae strain GN-2 chromosome, complete genome
CP011578	Klebsiella pneumoniae	8	5328319	Klebsiella pneumoniae strain CAV1392, complete genome
CP007731	Klebsiella pneumoniae	7	5241638	Klebsiella pneumoniae subsp. pneumoniae KPNIH27, complete genome
CP003999	Klebsiella pneumoniae	2	5307003	Klebsiella pneumoniae subsp. pneumoniae Kp13 chromosome, complete genome
CP006918	Klebsiella pneumoniae	2	5293301	Klebsiella pneumoniae 30684/NJST258_2, complete genome
CP008929	Klebsiella pneumoniae	1	5317001	Klebsiella pneumoniae strain PMK1, complete genome
CP010392	Klebsiella pneumoniae	7	5313576	Klebsiella pneumoniae strain 34618, complete genome
CP006738	Klebsiella pneumoniae	3	5329385	Klebsiella pneumoniae HK787, complete genome
NC_022566	Klebsiella pneumoniae	2	5166857	Klebsiella pneumoniae CG43, complete genome
NC_017540	Klebsiella pneumoniae	2	5259571	Klebsiella pneumoniae KCTC 2242, complete genome
CP017934	Klebsiella pneumoniae	5	5387681	Klebsiella pneumoniae strain CAV1016 chromosome, complete genome
CP012426	Klebsiella pneumoniae	5	5400658	Klebsiella pneumoniae strain KP5 chromosome, complete genome
CP012744	Klebsiella pneumoniae	6	5355459	Klebsiella pneumoniae subsp. pneumoniae strain TGH10, complete genome
CP012743	Klebsiella pneumoniae	7	5439720	Klebsiella pneumoniae subsp. pneumoniae strain TGH8, complete genome
CP013322	Klebsiella pneumoniae	9	5319154	Klebsiella pneumoniae strain CAV1193, complete genome
CP014004	Klebsiella pneumoniae	4	5387996	Klebsiella pneumoniae subsp. pneumoniae strain NUHL24835, complete genome
CP011313	Klebsiella pneumoniae	3	5278254	Klebsiella pneumoniae subsp. pneumoniae strain 234-12, complete genome
FO834906	Klebsiella pneumoniae	4	5438894	Klebsiella pneumoniae str. Kp52.145, chromosome, complete genome
FO834905	Klebsiella pneumoniae	1	121703	Klebsiella pneumoniae str. Kp52.145, plasmid II, complete genome
FO834904	Klebsiella pneumoniae	1	95087	Klebsiella pneumoniae str. Kp52.145, plasmid I, complete genome
CP009775	Klebsiella pneumoniae	9	5515525	Klebsiella pneumoniae subsp. pneumoniae strain KPNIH32, complete genome
CP009208	Klebsiella pneumoniae	2	5374834	Klebsiella pneumoniae subsp. pneumoniae strain ATCC 43816 KPPR1, complete genome
CP007727	Klebsiella pneumoniae	10	5395263	Klebsiella pneumoniae subsp. pneumoniae KPNIH10, complete genome
CP009872	Klebsiella pneumoniae	7	5306618	Klebsiella pneumoniae subsp. pneumoniae strain KPNIH30, complete genome
CP008827	Klebsiella pneumoniae	10	5394056	Klebsiella pneumoniae subsp. pneumoniae KPNIH1, complete genome
CP009771	Klebsiella pneumoniae	10	5574202	Klebsiella pneumoniae subsp. pneumoniae strain KPNIH33, complete genome
CP006923	Klebsiella pneumoniae	10	5263229	Klebsiella pneumoniae 30660/NJST258_1, complete genome
CP009876	Klebsiella pneumoniae	3	5228295	Klebsiella pneumoniae subsp. pneumoniae strain KPNIH31, complete genome
CP009461	Klebsiella pneumoniae	1	5118878	Klebsiella pneumoniae strain XH209, complete genome
CP009863	Klebsiella pneumoniae	4	5298647	Klebsiella pneumoniae subsp. pneumoniae strain KPNIH29, complete genome
CP027697	Klebsiella pneumoniae	9	5428613	Klebsiella pneumoniae strain KP30835 chromosome, complete genome
NC_018522	Klebsiella pneumoniae	2	5386705	Klebsiella pneumoniae subsp. pneumoniae 1084, complete genome
NC_012731	Klebsiella pneumoniae	2	5248520	Klebsiella pneumoniae subsp. pneumoniae NTUH-K2044 DNA, complete genome
NC_006625	Klebsiella pneumoniae	3	224152	Klebsiella pneumoniae subsp. pneumoniae NTUH-K2044 plasmid pK2044 DNA, complete genome
CP020498	Klebsiella pneumoniae	5	5283646	Klebsiella pneumoniae strain BWHC1 chromosome, complete genome
CP041927	Klebsiella pneumoniae	6	5253969	Klebsiella pneumoniae strain 18-2374 chromosome, complete genome
CP035540	Klebsiella pneumoniae	6	5299449	Klebsiella pneumoniae subsp. pneumoniae strain CCRI-22199 chromosome, complete genome
CP015392	Klebsiella pneumoniae	8	5470889	Klebsiella pneumoniae strain CR14, complete genome
CP041639	Klebsiella pneumoniae	6	5247824	Klebsiella pneumoniae strain PIMB15ND2KP27 chromosome, complete genome
CP030072	Klebsiella pneumoniae	6	5311952	Klebsiella pneumoniae strain DA12090 chromosome, complete genome
CP030070	Klebsiella pneumoniae	5	5150173	Klebsiella pneumoniae strain IA565 chromosome, complete genome
CP041934	Klebsiella pneumoniae	3	5293274	Klebsiella pneumoniae strain KP14003 chromosome, complete genome
CP025541	Klebsiella pneumoniae	4	5319547	Klebsiella pneumoniae strain 2N3 chromosome, complete genome
CP022127	Klebsiella pneumoniae	2	5377031	Klebsiella pneumoniae strain DHQP1605752_NV chromosome, complete genome
CP041092	Klebsiella pneumoniae	1	5215652	Klebsiella pneumoniae subsp. pneumoniae strain KPCTRSRTH01 chromosome, complete genome
CP041644	Klebsiella pneumoniae	5	5342084	Klebsiella pneumoniae strain NKU_Kleb8A7 chromosome, complete genome
CP040363	Klebsiella pneumoniae	3	5210287	Klebsiella pneumoniae strain R50 chromosome, complete genome
CP030174	Klebsiella pneumoniae	9	5377145	Klebsiella pneumoniae subsp. pneumoniae strain 11219 chromosome, complete genome
CP033960	Klebsiella pneumoniae	10	5461882	Klebsiella pneumoniae strain L482 chromosome, complete genome
CP033954	Klebsiella pneumoniae	10	5473945	Klebsiella pneumoniae strain L39_2 chromosome, complete genome
CP034200	Klebsiella pneumoniae	6	5361371	Klebsiella pneumoniae subsp. pneumoniae strain KpvST383_NDM_OXA-48 chromosome, complete genome
CP031368	Klebsiella pneumoniae	7	5453528	Klebsiella pneumoniae strain KpvST101_OXA-48 chromosome, complete genome
CP041082	Klebsiella pneumoniae	7	5462019	Klebsiella pneumoniae strain Kp202, complete genome
CP032163	Klebsiella pneumoniae	10	5454121	Klebsiella pneumoniae strain XJ-K1 chromosome, complete genome
CP040724	Klebsiella pneumoniae	5	5433031	Klebsiella pneumoniae strain KpvST147B_SE1_1_NDM chromosome, complete genome
CP040593	Klebsiella pneumoniae	1	5350091	Klebsiella pneumoniae subsp. pneumoniae strain KpvST15_NDM chromosome, complete genome
CP040533	Klebsiella pneumoniae	9	5390059	Klebsiella pneumoniae strain CR-HvKP1 chromosome, complete genome
CP040545	Klebsiella pneumoniae	9	5408302	Klebsiella pneumoniae strain CR-HvKP5 chromosome, complete genome
CP040539	Klebsiella pneumoniae	9	5388721	Klebsiella pneumoniae strain CR-HvKP4 chromosome, complete genome
CP023907	Klebsiella pneumoniae	8	5344312	Klebsiella pneumoniae strain FDAARGOS_436 chromosome, complete genome
CP040175	Klebsiella pneumoniae	8	5208029	Klebsiella pneumoniae strain 2e chromosome, complete genome
CP039974	Klebsiella pneumoniae	7	5294382	Klebsiella pneumoniae strain R1761 chromosome, complete genome
CP039968	Klebsiella pneumoniae	7	5438860	Klebsiella pneumoniae strain R1701 chromosome, complete genome
CP037742	Klebsiella pneumoniae	2	5393085	Klebsiella pneumoniae strain ST23 chromosome, complete genome
CP025211	Klebsiella pneumoniae	4	5198587	Klebsiella pneumoniae strain HZW25 chromosome, complete genome
CP025515	Klebsiella pneumoniae	5	5393461	Klebsiella pneumoniae strain 002SK2 chromosome, complete genome
CP035905	Klebsiella pneumoniae	4	5432984	Klebsiella pneumoniae strain BA4656 chromosome, complete genome
CP037963	Klebsiella pneumoniae	4	5205214	Klebsiella pneumoniae strain SCKP020135 chromosome, complete genome
CP036450	Klebsiella pneumoniae	9	5316773	Klebsiella pneumoniae strain KPNIH45 chromosome, complete genome
CP036371	Klebsiella pneumoniae	11	5480603	Klebsiella pneumoniae strain WCHKP020037 chromosome, complete genome
CP036442	Klebsiella pneumoniae	4	5345730	Klebsiella pneumoniae strain ABFPV, complete genome
CP036365	Klebsiella pneumoniae	10	5451414	Klebsiella pneumoniae strain WCHKP115068 chromosome, complete genome
CP036438	Klebsiella pneumoniae	3	5293792	Klebsiella pneumoniae strain ABFQB, complete genome
CP036327	Klebsiella pneumoniae	8	5438017	Klebsiella pneumoniae strain BA28434 chromosome, complete genome
CP036361	Klebsiella pneumoniae	10	5444983	Klebsiella pneumoniae strain WCHKP2080 chromosome, complete genome
CP036300	Klebsiella pneumoniae	10	5459441	Klebsiella pneumoniae subsp. pneumoniae strain WCHKP015093 chromosome, complete genome
CP036320	Klebsiella pneumoniae	7	5462803	Klebsiella pneumoniae strain VBA2172 chromosome, complete genome
CP036335	Klebsiella pneumoniae	4	5403681	Klebsiella pneumoniae strain BP327 chromosome, complete genome
CP036305	Klebsiella pneumoniae	9	5444559	Klebsiella pneumoniae strain WCHKP020098 chromosome, complete genome
CP036190	Klebsiella pneumoniae	4	5439838	Klebsiella pneumoniae strain BA34918 chromosome, complete genome
CP035929	Klebsiella pneumoniae	1	5273146	Klebsiella pneumoniae strain B31 chromosome, complete genome
CP036187	Klebsiella pneumoniae	4	5402442	Klebsiella pneumoniae strain BA1559 chromosome, complete genome
CP035777	Klebsiella pneumoniae	1	5117042	Klebsiella pneumoniae strain R46 chromosome, complete genome
NC_021232	Klebsiella pneumoniae	12	5270770	Klebsiella pneumoniae subsp. rhinoscleromatis strain SB3432, complete genome
NC_021231	Klebsiella pneumoniae	1	113685	Klebsiella pneumoniae subsp. rhinoscleromatis strain SB3432, plasmid pKRH, complete genome
CP027053	Klebsiella pneumoniae	9	5466424	Klebsiella pneumoniae strain 2_GR_12 chromosome, complete genome
CP035179	Klebsiella pneumoniae	8	5521588	Klebsiella pneumoniae strain BA33875 chromosome, complete genome
CP031577	Klebsiella pneumoniae	5	5242834	Klebsiella pneumoniae strain S12 chromosome, complete genome
CP018707	Klebsiella pneumoniae	4	5373056	Klebsiella pneumoniae strain Kp_Goe_827026, complete genome
CP034408	Klebsiella pneumoniae	5	5427547	Klebsiella pneumoniae strain NH34 chromosome, complete genome
CP035531	Klebsiella pneumoniae	4	5235159	Klebsiella pneumoniae strain NFYY0065 chromosome, complete genome
CP026157	Klebsiella pneumoniae	2	5107051	Klebsiella pneumoniae strain F93-2 chromosome, complete genome
CP026149	Klebsiella pneumoniae	9	5539281	Klebsiella pneumoniae strain F138 chromosome, complete genome
CP026145	Klebsiella pneumoniae	9	5511250	Klebsiella pneumoniae strain F132 chromosome, complete genome
CP026153	Klebsiella pneumoniae	3	5272577	Klebsiella pneumoniae strain F10(AN) chromosome, complete genome
CP026140	Klebsiella pneumoniae	9	5511434	Klebsiella pneumoniae strain F127 chromosome, complete genome
CP035383	Klebsiella pneumoniae	3	5463931	Klebsiella pneumoniae strain AP8555 chromosome, complete genome
CP026164	Klebsiella pneumoniae	2	5164372	Klebsiella pneumoniae strain F81 chromosome, complete genome
CP026162	Klebsiella pneumoniae	3	5371994	Klebsiella pneumoniae strain F13 chromosome, complete genome
CP026136	Klebsiella pneumoniae	9	5536091	Klebsiella pneumoniae strain F77 chromosome, complete genome
CP026159	Klebsiella pneumoniae	6	5272353	Klebsiella pneumoniae strain F89-1 chromosome, complete genome
CP026160	Klebsiella pneumoniae	3	5191009	Klebsiella pneumoniae strain F93-1 chromosome, complete genome
CP026155	Klebsiella pneumoniae	7	5565554	Klebsiella pneumoniae strain B12(AN) chromosome, complete genome
CP026132	Klebsiella pneumoniae	9	5537825	Klebsiella pneumoniae strain F5 chromosome, complete genome
CP018428	Klebsiella pneumoniae	10	5454003	Klebsiella pneumoniae strain MNCRE78 chromosome, complete genome
CP018437	Klebsiella pneumoniae	10	5490693	Klebsiella pneumoniae strain MNCRE53 chromosome, complete genome
CP018427	Klebsiella pneumoniae	10	5452922	Klebsiella pneumoniae strain MNCRE69 chromosome, complete genome
CP016813	Klebsiella pneumoniae	1	5412960	Klebsiella pneumoniae strain ED2 chromosome, complete genome
CP014010	Klebsiella pneumoniae	3	5461919	Klebsiella pneumoniae subsp. pneumoniae strain RJF999, complete genome
CP006722	Klebsiella pneumoniae	5	5341039	Klebsiella pneumoniae subsp. pneumoniae 1158, complete genome
CP025684	Klebsiella pneumoniae	1	5237123	Klebsiella pneumoniae strain L5-2 chromosome, complete genome
CP025576	Klebsiella pneumoniae	4	5277535	Klebsiella pneumoniae strain 08EU827 chromosome, complete genome
CP034760	Klebsiella pneumoniae	8	5261911	Klebsiella pneumoniae strain NB5306 chromosome, complete genome
CP034249	Klebsiella pneumoniae	7	5360130	Klebsiella pneumoniae strain KP18-29 chromosome, complete genome
CP026021	Klebsiella pneumoniae	3	5252687	Klebsiella pneumoniae strain 11492 chromosome, complete genome
CP027048	Klebsiella pneumoniae	7	5395894	Klebsiella pneumoniae strain 20_GR_12 chromosome, complete genome
CP027036	Klebsiella pneumoniae	6	5426917	Klebsiella pneumoniae strain 16_GR_13 chromosome, complete genome
CP024556	Klebsiella pneumoniae	7	5298459	Klebsiella pneumoniae strain INF164 chromosome, complete genome
CP034327	Klebsiella pneumoniae	9	5464059	Klebsiella pneumoniae isolate KSH203 chromosome, complete genome
CP034281	Klebsiella pneumoniae	5	5430436	Klebsiella pneumoniae strain I72, complete genome
CP024707	Klebsiella pneumoniae	1	5370942	Klebsiella pneumoniae strain cr-hvkp3 chromosome, complete genome
CP034039	Klebsiella pneumoniae	7	5489245	Klebsiella pneumoniae subsp. pneumoniae strain CRK0298 chromosome, complete genome
CP023839	Klebsiella pneumoniae	7	5438016	Klebsiella pneumoniae strain 4/1-2 chromosome, complete genome
CP034123	Klebsiella pneumoniae	11	5471151	Klebsiella pneumoniae strain BJCFK909 chromosome, complete genome
CP034082	Klebsiella pneumoniae	4	5464394	Klebsiella pneumoniae subsp. pneumoniae strain R210-2 chromosome, complete genome
CP034053	Klebsiella pneumoniae	1	5284191	Klebsiella pneumoniae strain KP_NORM_BLD_2015_112126 chromosome, complete genome
CP034045	Klebsiella pneumoniae	2	5319653	Klebsiella pneumoniae strain KP_NORM_BLD_2014_104014 chromosome, complete genome
CP034077	Klebsiella pneumoniae	1	5378952	Klebsiella pneumoniae strain KP17-16 chromosome, complete genome
CP034076	Klebsiella pneumoniae	1	5379069	Klebsiella pneumoniae strain KP17-15 chromosome, complete genome
CP033946	Klebsiella pneumoniae	3	5326159	Klebsiella pneumoniae subsp. pneumoniae strain ARLG-3135 chromosome, complete genome
CP033625	Klebsiella pneumoniae	8	5394691	Klebsiella pneumoniae strain 4743 chromosome, complete genome
CP028787	Klebsiella pneumoniae	5	5256586	Klebsiella pneumoniae strain SCKP020049 chromosome, complete genome
CP027146	Klebsiella pneumoniae	6	5274107	Klebsiella pneumoniae strain AR_0363 chromosome, complete genome
CP027160	Klebsiella pneumoniae	5	5194420	Klebsiella pneumoniae strain AR_0361 chromosome, complete genome
CP033396	Klebsiella pneumoniae	11	5445546	Klebsiella pneumoniae strain WCHKP015625 chromosome, complete genome
CP033405	Klebsiella pneumoniae	10	5434589	Klebsiella pneumoniae strain WCHKP115069 chromosome, complete genome
CP028478	Klebsiella pneumoniae	3	5231806	Klebsiella pneumoniae strain 2e chromosome, complete genome
CP032833	Klebsiella pneumoniae	7	5203185	Klebsiella pneumoniae strain INF237 chromosome, complete genome
CP032831	Klebsiella pneumoniae	3	5295441	Klebsiella pneumoniae strain INF078 chromosome, complete genome
CP022916	Klebsiella pneumoniae	4	5328896	Klebsiella pneumoniae strain ST307PT04 chromosome, complete genome
CP022924	Klebsiella pneumoniae	4	5330228	Klebsiella pneumoniae strain ST307PT01 chromosome, complete genome
CP022922	Klebsiella pneumoniae	4	5324096	Klebsiella pneumoniae strain ST307PT02 chromosome, complete genome
CP022919	Klebsiella pneumoniae	4	5328892	Klebsiella pneumoniae strain ST307PT03 chromosome, complete genome
CP031817	Klebsiella pneumoniae	1	5146051	Klebsiella pneumoniae strain INF235-sc-2280127 chromosome, complete genome
CP032185	Klebsiella pneumoniae	7	5312321	Klebsiella pneumoniae strain AR_0075 chromosome, complete genome
CP032207	Klebsiella pneumoniae	7	5280811	Klebsiella pneumoniae strain AR_0109 chromosome, complete genome
CP032178	Klebsiella pneumoniae	7	5425436	Klebsiella pneumoniae strain AR_0135 chromosome, complete genome
CP032222	Klebsiella pneumoniae	3	5250521	Klebsiella pneumoniae strain AR_0046 chromosome, complete genome
CP032200	Klebsiella pneumoniae	4	5309987	Klebsiella pneumoniae strain AR_0097 chromosome, complete genome
CP032167	Klebsiella pneumoniae	4	5147572	Klebsiella pneumoniae strain AR_0076 chromosome, complete genome
CP032175	Klebsiella pneumoniae	3	5330135	Klebsiella pneumoniae strain AR_0160 chromosome, complete genome
CP031613	Klebsiella pneumoniae	4	5248387	Klebsiella pneumoniae strain ZYST1 chromosome, complete genome
CP022611	Klebsiella pneumoniae	5	5356693	Klebsiella pneumoniae CDC 0106, complete genome
CP031885	Klebsiella pneumoniae	4	5239924	Klebsiella pneumoniae strain WCHKP095845 chromosome, complete genome
CP031810	Klebsiella pneumoniae	3	5348492	Klebsiella pneumoniae strain INF014-sc-2279884 chromosome, complete genome
CP031798	Klebsiella pneumoniae	7	5286886	Klebsiella pneumoniae strain QMP B2-170 chromosome, complete genome
CP031789	Klebsiella pneumoniae	1	5183069	Klebsiella pneumoniae strain KSB1_1I-sc-2280289 chromosome, complete genome
CP031795	Klebsiella pneumoniae	1	5282782	Klebsiella pneumoniae strain INF125-sc-2279943 chromosome, complete genome
CP031800	Klebsiella pneumoniae	10	5509899	Klebsiella pneumoniae strain MSB1_8A-sc-2280397 chromosome, complete genome
CP031814	Klebsiella pneumoniae	3	5276478	Klebsiella pneumoniae strain KSB1_7F-sc-2280268 chromosome, complete genome
CP031792	Klebsiella pneumoniae	4	5270163	Klebsiella pneumoniae strain INF116-sc-2279924 chromosome, complete genome
CP031808	Klebsiella pneumoniae	5	5362796	Klebsiella pneumoniae strain INF206-sc-2280074 chromosome, complete genome
CP029689	Klebsiella pneumoniae	10	5430212	Klebsiella pneumoniae strain 160111 chromosome, complete genome
CP031734	Klebsiella pneumoniae	5	5374875	Klebsiella pneumoniae subsp. pneumoniae strain M5 chromosome, complete genome
CP028180	Klebsiella pneumoniae	9	5438150	Klebsiella pneumoniae strain CFSAN054110 chromosome, complete genome
CP026586	Klebsiella pneumoniae	5	5302595	Klebsiella pneumoniae strain NUHL30457 chromosome, complete genome
CP026392	Klebsiella pneumoniae	8	5531975	Klebsiella pneumoniae strain KPNIH48 chromosome, complete genome
CP025037	Klebsiella pneumoniae	9	5537943	Klebsiella pneumoniae strain NU-CRE047 chromosome, complete genome
CP015120	Klebsiella pneumoniae	5	5264852	Klebsiella pneumoniae strain kp757, complete genome
CP026130	Klebsiella pneumoniae	9	5518379	Klebsiella pneumoniae strain F1 chromosome, complete genome
CP030923	Klebsiella pneumoniae	6	5268719	Klebsiella pneumoniae subsp. pneumoniae strain KC-Pl-HB1 chromosome, complete genome
CP020067	Klebsiella pneumoniae	5	5357430	Klebsiella pneumoniae strain AR_0068, complete genome
CP017985	Klebsiella pneumoniae	3	5373055	Klebsiella pneumoniae strain 825795-1, complete genome
CP015385	Klebsiella pneumoniae	9	5348589	Klebsiella pneumoniae strain NY9, complete genome
CP018816	Klebsiella pneumoniae	10	5435743	Klebsiella pneumoniae strain AR_0049, complete genome
CP018701	Klebsiella pneumoniae	4	5374118	Klebsiella pneumoniae strain Kp_Goe_827024, complete genome
CP018719	Klebsiella pneumoniae	4	5373056	Klebsiella pneumoniae strain KP_Goe_828304, complete genome
CP018713	Klebsiella pneumoniae	4	5373055	Klebsiella pneumoniae strain Kp_Goe_152021, complete genome
CP018695	Klebsiella pneumoniae	4	5373057	Klebsiella pneumoniae strain Kp_Goe_149832, complete genome
CP018458	Klebsiella pneumoniae	3	5330835	Klebsiella pneumoniae strain Kp_Goe_39795, complete genome
CP018140	Klebsiella pneumoniae	3	5381436	Klebsiella pneumoniae strain Kp_Goe_822579, complete genome
CP016923	Klebsiella pneumoniae	3	5341571	Klebsiella pneumoniae isolate 11 chromosome, complete genome
CP016926	Klebsiella pneumoniae	2	5236925	Klebsiella pneumoniae isolate 23 chromosome, complete genome
CP016811	Klebsiella pneumoniae	4	5184828	Klebsiella pneumoniae strain DHQP1002001 chromosome, complete genome
CP012992	Klebsiella pneumoniae	8	5309013	Klebsiella pneumoniae strain KpN06, complete genome
CP012987	Klebsiella pneumoniae	8	5307114	Klebsiella pneumoniae strain KpN01, complete genome
CP030341	Klebsiella pneumoniae	9	5379490	Klebsiella pneumoniae strain AR_362 chromosome, complete genome
CP030269	Klebsiella pneumoniae	2	5379591	Klebsiella pneumoniae subsp. pneumoniae strain SC-7 chromosome, complete genome
CP030172	Klebsiella pneumoniae	1	5214209	Klebsiella pneumoniae subsp. pneumoniae strain 12208 chromosome, complete genome
CP028542	Klebsiella pneumoniae	10	5476966	Klebsiella pneumoniae strain WCHKP2 chromosome, complete genome
CP025963	Klebsiella pneumoniae	3	5291863	Klebsiella pneumoniae strain WCHKP34 chromosome, complete genome
CP029722	Klebsiella pneumoniae	5	5223981	Klebsiella pneumoniae strain AR_0140 chromosome, complete genome
CP029738	Klebsiella pneumoniae	6	5347404	Klebsiella pneumoniae strain AR_0087 chromosome, complete genome
CP023249	Klebsiella pneumoniae	2	5256457	Klebsiella pneumoniae strain CCUG 70742 chromosome, complete genome
CP021165	Klebsiella pneumoniae	3	5203126	Klebsiella pneumoniae strain 203 chromosome, complete genome
CP029137	Klebsiella pneumoniae	3	5331435	Klebsiella pneumoniae strain AR376 chromosome, complete genome
CP029099	Klebsiella pneumoniae	10	5439007	Klebsiella pneumoniae strain AR438 chromosome, complete genome
CP029587	Klebsiella pneumoniae	6	5255790	Klebsiella pneumoniae strain DA33141 chromosome, complete genome
CP029590	Klebsiella pneumoniae	6	5257213	Klebsiella pneumoniae strain DA33144 chromosome, complete genome
CP029582	Klebsiella pneumoniae	4	5438025	Klebsiella pneumoniae strain DA33140 chromosome, complete genome
CP029388	Klebsiella pneumoniae	5	5288751	Klebsiella pneumoniae subsp. pneumoniae strain SCKP040074 chromosome, complete genome
CP029384	Klebsiella pneumoniae	11	5468182	Klebsiella pneumoniae subsp. pneumoniae strain SCKP020079 chromosome, complete genome
CP026585	Klebsiella pneumoniae	10	5461116	Klebsiella pneumoniae strain WCHKP649 chromosome, complete genome
CP028391	Klebsiella pneumoniae	3	5375449	Klebsiella pneumoniae strain WCHKP13F2 chromosome, complete genome
CP026495	Klebsiella pneumoniae	1	5246307	Klebsiella pneumoniae strain 616 chromosome, complete genome
CP028990	Klebsiella pneumoniae	4	5275382	Klebsiella pneumoniae strain AR_0142 chromosome, complete genome
CP028994	Klebsiella pneumoniae	10	5511019	Klebsiella pneumoniae strain AR_0079 chromosome, complete genome
CP024038	Klebsiella pneumoniae	7	5319773	Klebsiella pneumoniae strain QS17-0029 chromosome, complete genome
CP028953	Klebsiella pneumoniae	4	5225737	Klebsiella pneumoniae strain AR_0141 chromosome, complete genome
CP028806	Klebsiella pneumoniae	7	5371030	Klebsiella pneumoniae strain WCHKP7E2 chromosome, complete genome
CP028797	Klebsiella pneumoniae	10	5360164	Klebsiella pneumoniae strain WCHKP040035 chromosome, complete genome
CP028793	Klebsiella pneumoniae	8	5376106	Klebsiella pneumoniae strain WCHKP020030 chromosome, complete genome
CP028816	Klebsiella pneumoniae	4	5489507	Klebsiella pneumoniae strain Kp589 chromosome, complete genome
CP028932	Klebsiella pneumoniae	3	5341581	Klebsiella pneumoniae strain AR_0153 chromosome, complete genome
CP028783	Klebsiella pneumoniae	7	5413765	Klebsiella pneumoniae subsp. pneumoniae strain SCKP020046 chromosome, complete genome
CP028548	Klebsiella pneumoniae	7	5492984	Klebsiella pneumoniae subsp. pneumoniae strain SCKP020143 chromosome, complete genome
CP028716	Klebsiella pneumoniae	3	5398745	Klebsiella pneumoniae strain SCM96 chromosome, complete genome
CP028583	Klebsiella pneumoniae	10	5444817	Klebsiella pneumoniae strain WCHKP36 chromosome, complete genome
CP024916	Klebsiella pneumoniae	4	5399501	Klebsiella pneumoniae strain NH54 chromosome, complete genome
CP024874	Klebsiella pneumoniae	4	5369387	Klebsiella pneumoniae strain NH25 chromosome, complete genome
CP028176	Klebsiella pneumoniae	2	5279647	Klebsiella pneumoniae strain CFSAN054111 chromosome, complete genome
CP027068	Klebsiella pneumoniae	10	5365113	Klebsiella pneumoniae strain WCHKP8F4 chromosome, complete genome
CP027612	Klebsiella pneumoniae	4	5065840	Klebsiella pneumoniae subsp. ozaenae strain AR_0096 chromosome, complete genome
CP024429	Klebsiella pneumoniae	4	5394870	Klebsiella pneumoniae strain DA48896 chromosome, complete genome
CP027189	Klebsiella pneumoniae	3	5458646	Klebsiella pneumoniae strain KPHS1249 chromosome, complete genome
CP018883	Klebsiella pneumoniae	10	5309490	Klebsiella pneumoniae subsp. pneumoniae strain BR7 chromosome, complete genome
CP018885	Klebsiella pneumoniae	11	5368065	Klebsiella pneumoniae subsp. pneumoniae strain BR21 chromosome, complete genome
CP026751	Klebsiella pneumoniae	6	5451057	Klebsiella pneumoniae strain AR_0066 chromosome, complete genome
CP018676	Klebsiella pneumoniae	11	5073712	Klebsiella pneumoniae strain CAV1217 chromosome, complete genome
CP018352	Klebsiella pneumoniae	12	5208900	Klebsiella pneumoniae strain CAV1417 chromosome, complete genome
CP026178	Klebsiella pneumoniae	11	5403218	Klebsiella pneumoniae strain KPNIH49 chromosome, complete genome
CP026177	Klebsiella pneumoniae	10	5616605	Klebsiella pneumoniae strain KPNIH50 chromosome, complete genome
CP025951	Klebsiella pneumoniae	9	5366808	Klebsiella pneumoniae subsp. pneumoniae strain GD4 chromosome, complete genome
CP025461	Klebsiella pneumoniae	11	5460465	Klebsiella pneumoniae strain F44 chromosome, complete genome
CP025466	Klebsiella pneumoniae	7	5359967	Klebsiella pneumoniae strain JS187 chromosome, complete genome
CP025456	Klebsiella pneumoniae	10	5492338	Klebsiella pneumoniae strain KP69 chromosome, complete genome
CP025146	Klebsiella pneumoniae	5	5383248	Klebsiella pneumoniae strain KP1766 chromosome, complete genome
CP025143	Klebsiella pneumoniae	5	5388622	Klebsiella pneumoniae strain NR5632 chromosome, complete genome
CP025140	Klebsiella pneumoniae	5	5388466	Klebsiella pneumoniae strain KP1768 chromosome, complete genome
CP025080	Klebsiella pneumoniae	3	5485114	Klebsiella pneumoniae strain SGH10 chromosome, complete genome
CP018306	Klebsiella pneumoniae	5	5320942	Klebsiella pneumoniae strain 459 chromosome, complete genome
CP025008	Klebsiella pneumoniae	8	5449340	Klebsiella pneumoniae strain AUSMDU00008119 chromosome, complete genome
CP025005	Klebsiella pneumoniae	9	5414861	Klebsiella pneumoniae strain AUSMDU00003562 chromosome, complete genome
CP024834	Klebsiella pneumoniae	4	5429958	Klebsiella pneumoniae strain CRKP-2297 chromosome, complete genome
CP024838	Klebsiella pneumoniae	4	5420542	Klebsiella pneumoniae strain CRKP-1215 chromosome, complete genome
CP024458	Klebsiella pneumoniae	1	5267491	Klebsiella pneumoniae strain QS17-0161 chromosome, complete genome
CP018056	Klebsiella pneumoniae	3	5316818	Klebsiella pneumoniae subsp. pneumoniae strain H11, complete genome
CP024548	Klebsiella pneumoniae	2	5354543	Klebsiella pneumoniae strain KSB1_7J chromosome, complete genome
CP024545	Klebsiella pneumoniae	3	5337491	Klebsiella pneumoniae strain INF059 chromosome, complete genome
CP024515	Klebsiella pneumoniae	5	5228900	Klebsiella pneumoniae strain KSB1_10J chromosome, complete genome
CP024535	Klebsiella pneumoniae	7	5264380	Klebsiella pneumoniae strain KSB1_9D chromosome, complete genome
CP024528	Klebsiella pneumoniae	7	5297108	Klebsiella pneumoniae strain INF157 chromosome, complete genome
CP024489	Klebsiella pneumoniae	5	5583461	Klebsiella pneumoniae strain INF249 chromosome, complete genome
CP024521	Klebsiella pneumoniae	7	5297118	Klebsiella pneumoniae strain INF158 chromosome, complete genome
CP024496	Klebsiella pneumoniae	5	5232513	Klebsiella pneumoniae strain KSB1_7E chromosome, complete genome
CP024499	Klebsiella pneumoniae	5	5234963	Klebsiella pneumoniae strain KSB1_4E chromosome, complete genome
CP024549	Klebsiella pneumoniae	7	5298228	Klebsiella pneumoniae strain INF163 chromosome, complete genome
CP024504	Klebsiella pneumoniae	5	5228889	Klebsiella pneumoniae strain KSB2_1B chromosome, complete genome
CP017994	Klebsiella pneumoniae	2	5633290	Klebsiella pneumoniae strain P1428, complete genome
CP024570	Klebsiella pneumoniae	7	5293333	Klebsiella pneumoniae strain INF274 chromosome, complete genome
CP024542	Klebsiella pneumoniae	3	5337491	Klebsiella pneumoniae strain INF042 chromosome, complete genome
CP024563	Klebsiella pneumoniae	7	5293333	Klebsiella pneumoniae strain INF278 chromosome, complete genome
CP024482	Klebsiella pneumoniae	3	5356173	Klebsiella pneumoniae strain INF322 chromosome, complete genome
CP024191	Klebsiella pneumoniae	7	5296999	Klebsiella pneumoniae isolate KSB1_5D chromosome, complete genome
CP022997	Klebsiella pneumoniae	10	5475860	Klebsiella pneumoniae strain 721005 chromosome, complete genome
CP022882	Klebsiella pneumoniae	9	5456357	Klebsiella pneumoniae strain 911021 chromosome, complete genome
CP022691	Klebsiella pneumoniae	9	5449899	Klebsiella pneumoniae subsp. pneumoniae strain AUSMDU00008079 chromosome, complete genome
CP022573	Klebsiella pneumoniae	8	5394314	Klebsiella pneumoniae strain BIC-1 chromosome, complete genome
CP022023	Klebsiella pneumoniae	3	5332976	Klebsiella pneumoniae strain 19051 chromosome, complete genome
CP021944	Klebsiella pneumoniae	4	5374770	Klebsiella pneumoniae strain AR_0152 chromosome, complete genome
CP021950	Klebsiella pneumoniae	6	5328319	Klebsiella pneumoniae strain AR_0148 chromosome, complete genome
CP021939	Klebsiella pneumoniae	4	5374215	Klebsiella pneumoniae strain AR_0145 chromosome, complete genome
CP021955	Klebsiella pneumoniae	11	5432669	Klebsiella pneumoniae strain AR_0107 chromosome, complete genome
CP021960	Klebsiella pneumoniae	6	5606368	Klebsiella pneumoniae strain AR_0139, complete genome
CP021833	Klebsiella pneumoniae	8	5514199	Klebsiella pneumoniae strain AR_0120, complete genome
CP021859	Klebsiella pneumoniae	7	5322544	Klebsiella pneumoniae strain AR_0125 chromosome, complete genome
CP021757	Klebsiella pneumoniae	5	5406723	Klebsiella pneumoniae strain AR_0138, complete genome
CP021740	Klebsiella pneumoniae	5	5388754	Klebsiella pneumoniae strain AR_0126, complete genome
CP021751	Klebsiella pneumoniae	9	5380979	Klebsiella pneumoniae strain AR_0113 chromosome, complete genome
CP021549	Klebsiella pneumoniae	8	5382888	Klebsiella pneumoniae strain AR_0112, complete genome
CP021685	Klebsiella pneumoniae	6	5375740	Klebsiella pneumoniae strain AR_0146, complete genome
CP021539	Klebsiella pneumoniae	10	5402261	Klebsiella pneumoniae strain AR_0047, complete genome
CP021718	Klebsiella pneumoniae	10	5418909	Klebsiella pneumoniae strain AR_0129, complete genome
CP021708	Klebsiella pneumoniae	6	5439290	Klebsiella pneumoniae strain AR_0143, complete genome
CP021696	Klebsiella pneumoniae	4	5165071	Klebsiella pneumoniae strain AR_0158, complete genome
CP019047	Klebsiella pneumoniae	2	5348368	Klebsiella pneumoniae subsp. pneumoniae strain RJA166 chromosome, complete genome
CP020853	Klebsiella pneumoniae	4	5383018	Klebsiella pneumoniae strain KPN528 chromosome, complete genome
CP020841	Klebsiella pneumoniae	8	5591645	Klebsiella pneumoniae strain KPN1482 chromosome, complete genome
CP020837	Klebsiella pneumoniae	10	5594550	Klebsiella pneumoniae strain BK13043 chromosome, complete genome
CP012753	Klebsiella pneumoniae	6	5416282	Klebsiella pneumoniae strain KP617, complete genome
CP012883	Klebsiella pneumoniae	2	5180925	Klebsiella pneumoniae KP-1, complete genome
CP011980	Klebsiella pneumoniae	7	5308211	Klebsiella pneumoniae 500_1420, complete genome
CP006798	Klebsiella pneumoniae	3	5348284	Klebsiella pneumoniae subsp. pneumoniae PittNDM01, complete genome
CP009114	Klebsiella pneumoniae	5	5297511	Klebsiella pneumoniae strain blaNDM-1, complete genome
NC_022082	Klebsiella pneumoniae	8	5273813	Klebsiella pneumoniae JM45, complete genome
NC_016845	Klebsiella pneumoniae	7	5333942	Klebsiella pneumoniae subsp. pneumoniae HS11286 chromosome, complete genome
CP020703	Pseudomonas aeruginosa	10	6893164	Pseudomonas aeruginosa strain PASGNDM345 chromosome, complete genome
CP020704	Pseudomonas aeruginosa	10	6985102	Pseudomonas aeruginosa strain PASGNDM699 chromosome, complete genome
CP020603	Pseudomonas aeruginosa	10	7040952	Pseudomonas aeruginosa strain E6130952 chromosome, complete genome
CP016955	Pseudomonas aeruginosa	11	7380063	Pseudomonas aeruginosa strain RIVM-EMC2982 chromosome, complete genome
CP014866	Pseudomonas aeruginosa	4	6445239	Pseudomonas aeruginosa strain PA_154197, complete genome
CP039988	Pseudomonas aeruginosa	8	6782092	Pseudomonas aeruginosa strain T2436 chromosome, complete genome
CP039990	Pseudomonas aeruginosa	7	6573638	Pseudomonas aeruginosa strain T2101 chromosome, complete genome
CP046069	Pseudomonas aeruginosa	6	6737396	Pseudomonas aeruginosa strain KRP1 chromosome, complete genome
CP046060	Pseudomonas aeruginosa	11	7343000	Pseudomonas aeruginosa strain 1811-18R001 chromosome, complete genome
CP046061	Pseudomonas aeruginosa	12	7344079	Pseudomonas aeruginosa strain 1811-13R031 chromosome, complete genome
CP013477	Pseudomonas aeruginosa	2	6213026	Pseudomonas aeruginosa strain SCVFeb, complete genome
CP013479	Pseudomonas aeruginosa	2	6213276	Pseudomonas aeruginosa strain NHmuc, complete genome
CP013478	Pseudomonas aeruginosa	2	6213029	Pseudomonas aeruginosa strain SCVJan, complete genome
CP013113	Pseudomonas aeruginosa	5	6504659	Pseudomonas aeruginosa strain PAER4_119, complete genome
CP017969	Pseudomonas aeruginosa	8	6723378	Pseudomonas aeruginosa isolate B10W, complete genome
CP014999	Pseudomonas aeruginosa	11	7018690	Pseudomonas aeruginosa strain PA7790, complete genome
CP015001	Pseudomonas aeruginosa	9	6721480	Pseudomonas aeruginosa strain PA1088, complete genome
CP015002	Pseudomonas aeruginosa	11	6928736	Pseudomonas aeruginosa strain PA8281, complete genome
CP015003	Pseudomonas aeruginosa	14	7006578	Pseudomonas aeruginosa strain PA11803, complete genome
CP017353	Pseudomonas aeruginosa	8	6866790	Pseudomonas aeruginosa strain FA-HZ1, complete genome
CP017149	Pseudomonas aeruginosa	3	6276434	Pseudomonas aeruginosa strain ATCC 15692 chromosome, complete genome
CP012578	Pseudomonas aeruginosa	5	6642996	Pseudomonas aeruginosa strain PA_D2, complete genome
CP012580	Pseudomonas aeruginosa	5	6645477	Pseudomonas aeruginosa strain PA_D9, complete genome
CP012584	Pseudomonas aeruginosa	5	6683204	Pseudomonas aeruginosa strain PA_D25, complete genome
CP012582	Pseudomonas aeruginosa	5	6639108	Pseudomonas aeruginosa strain PA_D21, complete genome
CP012579	Pseudomonas aeruginosa	5	6681992	Pseudomonas aeruginosa strain PA_D5, complete genome
CP012581	Pseudomonas aeruginosa	5	6681975	Pseudomonas aeruginosa strain PA_D16, complete genome
CP012585	Pseudomonas aeruginosa	5	6643823	Pseudomonas aeruginosa strain PA_D1, complete genome
CP017099	Pseudomonas aeruginosa	7	6641902	Pseudomonas aeruginosa strain DN1 chromosome, complete genome
CP012583	Pseudomonas aeruginosa	6	6681981	Pseudomonas aeruginosa strain PA_D22, complete genome
CP016214	Pseudomonas aeruginosa	5	6430493	Pseudomonas aeruginosa strain PA121617 chromosome, complete genome
CP015377	Pseudomonas aeruginosa	10	7021552	Pseudomonas aeruginosa strain BAMCPA07-48, complete genome
CP015117	Pseudomonas aeruginosa	10	6827737	Pseudomonas aeruginosa strain ATCC 27853, complete genome
CP041945	Pseudomonas aeruginosa	7	6835731	Pseudomonas aeruginosa strain ST773 chromosome, complete genome
CP045739	Pseudomonas aeruginosa	7	7190208	Pseudomonas aeruginosa strain AG1 chromosome, complete genome
CP014948	Pseudomonas aeruginosa	3	6370730	Pseudomonas aeruginosa strain N17-1 chromosome, complete genome
CP013989	Pseudomonas aeruginosa	4	6364583	Pseudomonas aeruginosa strain USDA-ARS-USMARC-41639, complete genome
CP041008	Pseudomonas aeruginosa	3	6263676	Pseudomonas aeruginosa strain FDAARGOS_767 chromosome, complete genome
CP041013	Pseudomonas aeruginosa	7	6792215	Pseudomonas aeruginosa strain FDAARGOS_610 chromosome, complete genome
CP045768	Pseudomonas aeruginosa	4	6441924	Pseudomonas aeruginosa strain CFSAN084950 chromosome, complete genome
CP007399	Pseudomonas aeruginosa	6	6603099	Pseudomonas aeruginosa strain F22031, complete genome
CP012066	Pseudomonas aeruginosa	2	6368008	Pseudomonas aeruginosa strain F9676, complete genome
CP011317	Pseudomonas aeruginosa	13	7497593	Pseudomonas aeruginosa strain Carb01 63, complete genome
CP010555	Pseudomonas aeruginosa	3	6712339	Pseudomonas aeruginosa strain FRD1, complete genome
NC_023066	Pseudomonas aeruginosa	6	6550070	Pseudomonas aeruginosa LES431, complete genome
NC_022806	Pseudomonas aeruginosa	5	6309305	Pseudomonas aeruginosa PA1R, complete genome
CP024630	Pseudomonas aeruginosa	8	6926363	Pseudomonas aeruginosa strain PA59 chromosome, complete genome
CP023316	Pseudomonas aeruginosa	6	6930893	Pseudomonas aeruginosa strain PPF-1 chromosome, complete genome
CP035739	Pseudomonas aeruginosa	6	6902135	Pseudomonas aeruginosa strain 1334/14 chromosome, complete genome
CP032126	Pseudomonas aeruginosa	3	6383803	Pseudomonas aeruginosa strain PAO1161 chromosome, complete genome
CP033833	Pseudomonas aeruginosa	9	6999770	Pseudomonas aeruginosa strain FDAARGOS_571 chromosome, complete genome
CP033771	Pseudomonas aeruginosa	3	6928914	Pseudomonas aeruginosa strain FDAARGOS_532 chromosome, complete genome
CP033835	Pseudomonas aeruginosa	12	7119105	Pseudomonas aeruginosa strain FDAARGOS_570 chromosome, complete genome
CP033832	Pseudomonas aeruginosa	3	7029824	Pseudomonas aeruginosa strain FDAARGOS_505 chromosome, complete genome
CP033843	Pseudomonas aeruginosa	8	6865838	Pseudomonas aeruginosa strain FDAARGOS_501 chromosome, complete genome
CP024477	Pseudomonas aeruginosa	4	6621378	Pseudomonas aeruginosa strain 12939 chromosome, complete genome
CP017293	Pseudomonas aeruginosa	2	6816227	Pseudomonas aeruginosa strain PA83 chromosome, complete genome
CP044006	Pseudomonas aeruginosa	6	6813135	Pseudomonas aeruginosa strain E90 chromosome, complete genome
CP041773	Pseudomonas aeruginosa	8	6714255	Pseudomonas aeruginosa strain 519119 chromosome, complete genome
CP042269	Pseudomonas aeruginosa	2	6123373	Pseudomonas aeruginosa strain HOU1 chromosome, complete genome
CP043328	Pseudomonas aeruginosa	12	7012798	Pseudomonas aeruginosa strain CCUG 51971 chromosome, complete genome
CP015877	Pseudomonas aeruginosa	2	6243825	Pseudomonas aeruginosa SJTD-1, complete genome
AP014839	Pseudomonas aeruginosa	6	6613260	Pseudomonas aeruginosa DNA, complete genome, strain: 8380
CP013993	Pseudomonas aeruginosa	11	7055752	Pseudomonas aeruginosa DHS01, complete genome
CP013245	Pseudomonas aeruginosa	2	6400418	Pseudomonas aeruginosa strain VA-134, complete genome
CP013696	Pseudomonas aeruginosa	6	6431911	Pseudomonas aeruginosa strain 12-4-4(59), complete genome
NC_022808	Pseudomonas aeruginosa	4	6498072	Pseudomonas aeruginosa PA1, complete genome
CP012679	Pseudomonas aeruginosa	5	6500439	Pseudomonas aeruginosa strain PA1RG, complete genome
AP014646	Pseudomonas aeruginosa	10	6850954	Pseudomonas aeruginosa DNA, complete genome, strain: NCGM 1984
CP007147	Pseudomonas aeruginosa	5	6433441	Pseudomonas aeruginosa YL84, complete genome
NC_023149	Pseudomonas aeruginosa	6	6725183	Pseudomonas aeruginosa SCV20265, complete genome
NC_023019	Pseudomonas aeruginosa	6	6580038	Pseudomonas aeruginosa MTB-1, complete genome
NC_021577	Pseudomonas aeruginosa	4	6342034	Pseudomonas aeruginosa RP73, complete genome
NC_018080	Pseudomonas aeruginosa	2	6402658	Pseudomonas aeruginosa DK2, complete genome
NC_017548	Pseudomonas aeruginosa	5	6327754	Pseudomonas aeruginosa M18, complete genome
NC_011770	Pseudomonas aeruginosa	7	6601757	Pseudomonas aeruginosa LESB58 complete genome sequence
NC_009656	Pseudomonas aeruginosa	7	6588339	Pseudomonas aeruginosa PA7, complete genome
NC_008463	Pseudomonas aeruginosa	2	6537648	Pseudomonas aeruginosa UCBPP-PA14, complete genome
CP028959	Pseudomonas aeruginosa	5	6486336	Pseudomonas aeruginosa strain IMP66 chromosome, complete genome
CP028848	Pseudomonas aeruginosa	5	6501414	Pseudomonas aeruginosa strain IMP67 chromosome, complete genome
CP028849	Pseudomonas aeruginosa	5	6481697	Pseudomonas aeruginosa strain IMP68 chromosome, complete genome
AP014651	Pseudomonas aeruginosa	13	7090694	Pseudomonas aeruginosa DNA, complete genome, strain: NCGM257
CP040684	Pseudomonas aeruginosa	5	6756154	Pseudomonas aeruginosa strain C79 chromosome, complete genome
CP039293	Pseudomonas aeruginosa	6	6879622	Pseudomonas aeruginosa strain PABL048 chromosome, complete genome
CP020659	Pseudomonas aeruginosa	2	6283316	Pseudomonas aeruginosa PAK chromosome, complete genome
CP008858	Pseudomonas aeruginosa	6	6618768	Pseudomonas aeruginosa strain F63912, complete genome
CP008865	Pseudomonas aeruginosa	8	6934277	Pseudomonas aeruginosa strain S86968, complete genome
CP008860	Pseudomonas aeruginosa	4	6568228	Pseudomonas aeruginosa strain H27930, complete genome
CP008870	Pseudomonas aeruginosa	6	6791731	Pseudomonas aeruginosa strain W36662, complete genome
CP008869	Pseudomonas aeruginosa	5	6808844	Pseudomonas aeruginosa strain W16407, complete genome
CP008859	Pseudomonas aeruginosa	3	6334378	Pseudomonas aeruginosa strain H5708, complete genome
CP008872	Pseudomonas aeruginosa	4	6348761	Pseudomonas aeruginosa strain X78812, complete genome
CP008862	Pseudomonas aeruginosa	9	6460023	Pseudomonas aeruginosa strain M1608, complete genome
CP008871	Pseudomonas aeruginosa	9	6777566	Pseudomonas aeruginosa strain W45909, complete genome
CP008864	Pseudomonas aeruginosa	8	6896700	Pseudomonas aeruginosa strain W60856, complete genome
CP008856	Pseudomonas aeruginosa	2	6517340	Pseudomonas aeruginosa strain F23197, complete genome
CP008866	Pseudomonas aeruginosa	6	6795741	Pseudomonas aeruginosa strain T38079, complete genome
AP017302	Pseudomonas aeruginosa	5	6897018	Pseudomonas aeruginosa DNA, complete genome, strain: IOMTU 133
CP008873	Pseudomonas aeruginosa	5	6794354	Pseudomonas aeruginosa strain F9670, complete genome
CP008857	Pseudomonas aeruginosa	8	7273258	Pseudomonas aeruginosa strain F30658, complete genome
CP008863	Pseudomonas aeruginosa	12	6897231	Pseudomonas aeruginosa strain M37351, complete genome
CP008867	Pseudomonas aeruginosa	3	6322459	Pseudomonas aeruginosa strain T52373, complete genome
CP008861	Pseudomonas aeruginosa	5	6836415	Pseudomonas aeruginosa strain H47921, complete genome
CP041774	Pseudomonas aeruginosa	7	6809062	Pseudomonas aeruginosa strain 60503 chromosome, complete genome
CP008868	Pseudomonas aeruginosa	5	6456866	Pseudomonas aeruginosa strain T63266, complete genome
AP014622	Pseudomonas aeruginosa	9	6814936	Pseudomonas aeruginosa DNA, complete genome, strain: NCGM 1900
NC_020912	Pseudomonas aeruginosa	2	6421010	Pseudomonas aeruginosa B136-33, complete genome
NC_017549	Pseudomonas aeruginosa	6	6764661	Pseudomonas aeruginosa NCGM2.S1 DNA, complete genome
CP041771	Pseudomonas aeruginosa	9	6616247	Pseudomonas aeruginosa strain A681 chromosome, complete genome
CP041772	Pseudomonas aeruginosa	4	6514208	Pseudomonas aeruginosa strain 243931 chromosome, complete genome
CP041354	Pseudomonas aeruginosa	4	6527298	Pseudomonas aeruginosa strain AZPAE15042 chromosome, complete genome
CP032569	Pseudomonas aeruginosa	4	6876113	Pseudomonas aeruginosa strain BA7823 chromosome, complete genome
CP031449	Pseudomonas aeruginosa	8	6925889	Pseudomonas aeruginosa strain 97 chromosome, complete genome
CP040127	Pseudomonas aeruginosa	4	6539894	Pseudomonas aeruginosa strain PA298 chromosome, complete genome
CP034434	Pseudomonas aeruginosa	5	6976603	Pseudomonas aeruginosa strain SP2230 chromosome, complete genome
CP034435	Pseudomonas aeruginosa	5	6759594	Pseudomonas aeruginosa strain B14130 chromosome, complete genome
CP037926	Pseudomonas aeruginosa	5	6373893	Pseudomonas aeruginosa strain AES1R chromosome, complete genome
CP037925	Pseudomonas aeruginosa	5	6373139	Pseudomonas aeruginosa strain AES1M chromosome, complete genome
CP031677	Pseudomonas aeruginosa	5	6819140	Pseudomonas aeruginosa strain E80 chromosome, complete genome
CP034369	Pseudomonas aeruginosa	5	6937609	Pseudomonas aeruginosa strain SP4371 chromosome, complete genome
NC_002516	Pseudomonas aeruginosa	2	6264404	Pseudomonas aeruginosa PAO1, complete genome
CP022478	Pseudomonas aeruginosa	3	6824837	Pseudomonas aeruginosa strain LW chromosome, complete genome
CP034409	Pseudomonas aeruginosa	6	7005215	Pseudomonas aeruginosa strain SP4527 chromosome, complete genome
CP034436	Pseudomonas aeruginosa	5	6744658	Pseudomonas aeruginosa strain B17932 chromosome, complete genome
CP034354	Pseudomonas aeruginosa	7	7047704	Pseudomonas aeruginosa strain IMP-13 chromosome, complete genome
CP033684	Pseudomonas aeruginosa	5	7079598	Pseudomonas aeruginosa strain H26027 chromosome, complete genome
CP033685	Pseudomonas aeruginosa	6	6729216	Pseudomonas aeruginosa strain H26023 chromosome, complete genome
CP033686	Pseudomonas aeruginosa	5	6706800	Pseudomonas aeruginosa strain H25883 chromosome, complete genome
CP027172	Pseudomonas aeruginosa	10	7240677	Pseudomonas aeruginosa strain AR_0353 chromosome, complete genome
CP027169	Pseudomonas aeruginosa	6	6586916	Pseudomonas aeruginosa strain AR_0356 chromosome, complete genome
CP027166	Pseudomonas aeruginosa	8	7162784	Pseudomonas aeruginosa strain AR_0357 chromosome, complete genome
CP027171	Pseudomonas aeruginosa	2	6747010	Pseudomonas aeruginosa strain AR_0354 chromosome, complete genome
CP027165	Pseudomonas aeruginosa	3	6463575	Pseudomonas aeruginosa strain AR_0360 chromosome, complete genome
CP033439	Pseudomonas aeruginosa	3	6877287	Pseudomonas aeruginosa strain SP4528 chromosome, complete genome
CP027174	Pseudomonas aeruginosa	2	7012922	Pseudomonas aeruginosa strain AR_0230 chromosome, complete genome
CP032761	Pseudomonas aeruginosa	7	7030474	Pseudomonas aeruginosa strain 268 chromosome, complete genome
CP032552	Pseudomonas aeruginosa	4	6810079	Pseudomonas aeruginosa strain PA34 chromosome, complete genome
CP028584	Pseudomonas aeruginosa	2	6886080	Pseudomonas aeruginosa strain WCHPA075019 chromosome, complete genome
CP011857	Pseudomonas aeruginosa	7	6833187	Pseudomonas aeruginosa strain ATCC 27853, complete genome
CP032257	Pseudomonas aeruginosa	8	6946231	Pseudomonas aeruginosa strain AR_0111 chromosome, complete genome
CP029605	Pseudomonas aeruginosa	10	7097241	Pseudomonas aeruginosa strain 24Pae112 chromosome, complete genome
CP031659	Pseudomonas aeruginosa	5	6546467	Pseudomonas aeruginosa strain PABL012 chromosome, complete genome
CP031660	Pseudomonas aeruginosa	6	6503460	Pseudomonas aeruginosa strain PABL017 chromosome, complete genome
CP030911	Pseudomonas aeruginosa	9	6940949	Pseudomonas aeruginosa strain Y71 chromosome, complete genome
CP030910	Pseudomonas aeruginosa	5	6831076	Pseudomonas aeruginosa strain Y31 chromosome, complete genome
CP030912	Pseudomonas aeruginosa	6	7106857	Pseudomonas aeruginosa strain Y82 chromosome, complete genome
CP030913	Pseudomonas aeruginosa	7	6868832	Pseudomonas aeruginosa strain Y89 chromosome, complete genome
CP030861	Pseudomonas aeruginosa	9	6876988	Pseudomonas aeruginosa strain HS9 chromosome, complete genome
CP030328	Pseudomonas aeruginosa	8	6540996	Pseudomonas aeruginosa strain AR_455 chromosome, complete genome
CP030327	Pseudomonas aeruginosa	5	6685102	Pseudomonas aeruginosa strain AR_458 chromosome, complete genome
CP030351	Pseudomonas aeruginosa	2	6303875	Pseudomonas aeruginosa strain AR_460 chromosome, complete genome
CP029707	Pseudomonas aeruginosa	7	7038012	Pseudomonas aeruginosa strain K34-7 chromosome, complete genome
CP029745	Pseudomonas aeruginosa	8	6799785	Pseudomonas aeruginosa strain AR_0110 chromosome, complete genome
CP029660	Pseudomonas aeruginosa	7	6475581	Pseudomonas aeruginosa strain AR_0446 chromosome, complete genome
CP023255	Pseudomonas aeruginosa	9	6859232	Pseudomonas aeruginosa strain CCUG 70744 chromosome, complete genome
CP029097	Pseudomonas aeruginosa	6	7139518	Pseudomonas aeruginosa strain AR439 chromosome, complete genome
CP029090	Pseudomonas aeruginosa	14	7267567	Pseudomonas aeruginosa strain AR442 chromosome, complete genome
CP029093	Pseudomonas aeruginosa	6	6584825	Pseudomonas aeruginosa strain AR441 chromosome, complete genome
CP029089	Pseudomonas aeruginosa	3	6853499	Pseudomonas aeruginosa strain AR444 chromosome, complete genome
CP029088	Pseudomonas aeruginosa	7	7125975	Pseudomonas aeruginosa strain AR445 chromosome, complete genome
CP020560	Pseudomonas aeruginosa	6	6118054	Pseudomonas aeruginosa strain CR1 chromosome, complete genome
CP028917	Pseudomonas aeruginosa	5	6867314	Pseudomonas aeruginosa strain JB2 chromosome, complete genome
CP028162	Pseudomonas aeruginosa	7	7050928	Pseudomonas aeruginosa strain MRSN12280 chromosome, complete genome
CP027538	Pseudomonas aeruginosa	5	6822666	Pseudomonas aeruginosa strain AR_0095 chromosome, complete genome
CP026680	Pseudomonas aeruginosa	5	6645227	Pseudomonas aeruginosa strain F5677 chromosome, complete genome
CP025053	Pseudomonas aeruginosa	5	6434352	Pseudomonas aeruginosa strain PB354 chromosome, complete genome
CP025051	Pseudomonas aeruginosa	5	6437515	Pseudomonas aeruginosa strain PB353 chromosome, complete genome
CP025050	Pseudomonas aeruginosa	8	6638559	Pseudomonas aeruginosa strain PB368 chromosome, complete genome
CP025055	Pseudomonas aeruginosa	5	6752870	Pseudomonas aeruginosa strain PB350 chromosome, complete genome
CP025056	Pseudomonas aeruginosa	5	6752906	Pseudomonas aeruginosa strain PB367 chromosome, complete genome
CP025049	Pseudomonas aeruginosa	8	6526814	Pseudomonas aeruginosa strain PB369 chromosome, complete genome
CP017306	Pseudomonas aeruginosa	4	6334472	Pseudomonas aeruginosa strain PA_150577 chromosome, complete genome
CP022001	Pseudomonas aeruginosa	11	7411863	Pseudomonas aeruginosa strain Pa1207 chromosome, complete genome
CP022000	Pseudomonas aeruginosa	12	7148302	Pseudomonas aeruginosa strain Pa127 chromosome, complete genome
CP021999	Pseudomonas aeruginosa	6	6566724	Pseudomonas aeruginosa strain Pa84 chromosome, complete genome
CP022002	Pseudomonas aeruginosa	8	7050510	Pseudomonas aeruginosa strain Pa1242 chromosome, complete genome
CP021774	Pseudomonas aeruginosa	10	7008516	Pseudomonas aeruginosa strain Pa124 chromosome, complete genome
CP021775	Pseudomonas aeruginosa	11	7241575	Pseudomonas aeruginosa strain Pa58 chromosome, complete genome
CP022525	Pseudomonas aeruginosa	10	6943220	Pseudomonas aeruginosa strain Ocean-1175 chromosome, complete genome
CP022526	Pseudomonas aeruginosa	10	6952237	Pseudomonas aeruginosa strain Ocean-1155 chromosome, complete genome
CP019338	Pseudomonas aeruginosa	6	6661962	Pseudomonas aeruginosa strain L10 chromosome, complete genome
CP012001	Pseudomonas aeruginosa	4	6317050	Pseudomonas aeruginosa DSM 50071, complete genome
CP008739	Pseudomonas aeruginosa	3	6818030	Pseudomonas aeruginosa VRFPA04, complete genome
CP019592	Staphylococcus aureus	2	2784749	Staphylococcus aureus strain GD5 chromosome, complete genome
CP019590	Staphylococcus aureus	5	2878854	Staphylococcus aureus strain C2406 chromosome, complete genome
CP034259	Staphylococcus aureus	5	2818171	Staphylococcus aureus strain P1D12C1 chromosome, complete genome
CP034011	Staphylococcus aureus	5	2818364	Staphylococcus aureus strain P1D5C1 chromosome, complete genome
CP034002	Staphylococcus aureus	5	2818358	Staphylococcus aureus strain P1D8C1 chromosome, complete genome
CP033987	Staphylococcus aureus	5	2865917	Staphylococcus aureus strain P2D1C1 chromosome, complete genome
CP033990	Staphylococcus aureus	5	2818171	Staphylococcus aureus strain P1D14C1 chromosome, complete genome
CP034005	Staphylococcus aureus	5	2818363	Staphylococcus aureus strain P1D7C1 chromosome, complete genome
CP033996	Staphylococcus aureus	5	2818171	Staphylococcus aureus strain P1D9C1 chromosome, complete genome
CP033977	Staphylococcus aureus	5	2864392	Staphylococcus aureus strain P2D15C1 chromosome, complete genome
CP033982	Staphylococcus aureus	5	2865912	Staphylococcus aureus strain P2D8C1 chromosome, complete genome
CP033999	Staphylococcus aureus	5	2818364	Staphylococcus aureus strain P1D8C2 chromosome, complete genome
CP034008	Staphylococcus aureus	5	2818364	Staphylococcus aureus strain P1D5C2 chromosome, complete genome
CP034014	Staphylococcus aureus	5	2818364	Staphylococcus aureus strain P1D1C1 chromosome, complete genome
AP019712	Staphylococcus aureus	5	2766239	Staphylococcus aureus Tokyo12480 DNA, complete genome
CP033112	Staphylococcus aureus	5	2895361	Staphylococcus aureus strain ST20130944 chromosome, complete genome
CP033114	Staphylococcus aureus	5	2853520	Staphylococcus aureus strain ST20130945 chromosome, complete genome
CP045472	Staphylococcus aureus	5	2822516	Staphylococcus aureus strain ZY05 chromosome, complete genome
CP014362	Staphylococcus aureus	6	2904958	Staphylococcus aureus strain USA300-SUR1, complete genome
CP019945	Staphylococcus aureus	5	2885865	Staphylococcus aureus strain BA01611 chromosome, complete genome
AP020315	Staphylococcus aureus	4	2761631	Staphylococcus aureus KUH140087 DNA, complete genome
CP020019	Staphylococcus aureus	2	2802697	Staphylococcus aureus strain 08S00974 chromosome, complete genome
CP020020	Staphylococcus aureus	4	2772993	Staphylococcus aureus subsp. aureus strain ATCC 6538 chromosome, complete genome
CP041010	Staphylococcus aureus	8	2964112	Staphylococcus aureus strain FDAARGOS_766 chromosome, complete genome
CP040998	Staphylococcus aureus	5	2755072	Staphylococcus aureus strain FDAARGOS_773 chromosome, complete genome
CP045866	Staphylococcus aureus	2	2727720	Staphylococcus aureus strain CFSAN007894 chromosome, complete genome
CP009423	Staphylococcus aureus	6	2904778	Staphylococcus aureus subsp. aureus strain USA300_SUR1, complete genome
CP043302	Staphylococcus aureus	9	2940576	Staphylococcus aureus strain 16445 chromosome, complete genome
AP019305	Staphylococcus aureus	7	2963259	Staphylococcus aureus TUM9458 DNA, complete genome
AP019306	Staphylococcus aureus	6	3066291	Staphylococcus aureus TUM9463 DNA, complete genome
AP019542	Staphylococcus aureus	7	2945245	Staphylococcus aureus KG-03 DNA, complete genome
AP019544	Staphylococcus aureus	1	23184	Staphylococcus aureus KG-18 plasmid pKG-18 DNA, complete genome
AP019543	Staphylococcus aureus	7	2963149	Staphylococcus aureus KG-18 DNA, complete genome
CP027101	Staphylococcus aureus	8	2907137	Staphylococcus aureus strain FDAARGOS_140 chromosome, complete genome
CP026073	Staphylococcus aureus	6	2819334	Staphylococcus aureus strain Mw2 chromosome, complete genome
CP013218	Staphylococcus aureus	3	2831848	Staphylococcus aureus subsp. aureus strain LA-MRSA ST398 isolate E154 chromosome, complete genome
CP015645	Staphylococcus aureus	3	2796894	Staphylococcus aureus strain 08-02119, complete genome
AP019546	Staphylococcus aureus	1	21014	Staphylococcus aureus KG-22 plasmid pKG-22 DNA, complete genome
AP019545	Staphylococcus aureus	7	2961166	Staphylococcus aureus KG-22 DNA, complete genome
CP033865	Staphylococcus aureus	5	2894587	Staphylococcus aureus strain FDAARGOS_504 chromosome, complete genome
CP014371	Staphylococcus aureus	6	2918010	Staphylococcus aureus strain USA300-SUR4, complete genome
CP014368	Staphylococcus aureus	6	2919706	Staphylococcus aureus strain USA300-SUR3, complete genome
CP014365	Staphylococcus aureus	6	2904958	Staphylococcus aureus strain USA300-SUR2, complete genome
CP014384	Staphylococcus aureus	6	2919670	Staphylococcus aureus strain USA300-SUR7, complete genome
CP014376	Staphylococcus aureus	6	2918010	Staphylococcus aureus strain USA300-SUR5, complete genome
CP031673	Staphylococcus aureus	6	2846583	Staphylococcus aureus strain MOZ66 chromosome, complete genome
CP026077	Staphylococcus aureus	4	2697122	Staphylococcus aureus strain NRS107 chromosome, complete genome
CP014392	Staphylococcus aureus	6	2918010	Staphylococcus aureus strain USA300-SUR9, complete genome
CP014402	Staphylococcus aureus	6	2918010	Staphylococcus aureus strain USA300-SUR11, complete genome
CP014407	Staphylococcus aureus	5	2876325	Staphylococcus aureus strain USA300-SUR12, complete genome
CP014397	Staphylococcus aureus	6	2918010	Staphylococcus aureus strain USA300-SUR10, complete genome
CP019567	Staphylococcus aureus	0	4817	Staphylococcus aureus strain SR434 plasmid pSR04, complete genome
CP019566	Staphylococcus aureus	0	2622	Staphylococcus aureus strain SR434 plasmid pSR03, complete genome
CP019565	Staphylococcus aureus	0	2473	Staphylococcus aureus strain SR434 plasmid pSR02, complete genome
CP019564	Staphylococcus aureus	0	20658	Staphylococcus aureus strain SR434 plasmid pSR01, complete genome
CP019563	Staphylococcus aureus	4	2809136	Staphylococcus aureus strain SR434, complete genome
CP018768	Staphylococcus aureus	3	2835307	Staphylococcus aureus subsp. aureus strain UCI 28, complete genome
CP019117	Staphylococcus aureus	6	2804759	Staphylococcus aureus strain SJTUF_J27 chromosome, complete genome
CP018205	Staphylococcus aureus	3	2819767	Staphylococcus aureus subsp. aureus strain HG001, complete genome
CP013182	Staphylococcus aureus	2	2771849	Staphylococcus aureus strain SA40TW, complete genome
CP013132	Staphylococcus aureus	2	2719261	Staphylococcus aureus strain FORC_026, complete genome
CP012692	Staphylococcus aureus	5	2903376	Staphylococcus aureus strain FORC_027, complete genome
CP015646	Staphylococcus aureus	2	2742807	Staphylococcus aureus strain 08-02300, complete genome
CP026957	Staphylococcus aureus	6	2820631	Staphylococcus aureus strain FDAARGOS_43 chromosome, complete genome
CP026953	Staphylococcus aureus	3	2834575	Staphylococcus aureus strain FDAARGOS_48 chromosome, complete genome
CP026961	Staphylococcus aureus	8	2873867	Staphylococcus aureus strain FDAARGOS_10 chromosome, complete genome
CP026960	Staphylococcus aureus	7	2799899	Staphylococcus aureus strain FDAARGOS_15 chromosome, complete genome
CP026958	Staphylococcus aureus	4	2878505	Staphylococcus aureus strain FDAARGOS_40 chromosome, complete genome
CP026962	Staphylococcus aureus	3	2697644	Staphylococcus aureus strain FDAARGOS_6 chromosome, complete genome
CP026964	Staphylococcus aureus	3	2800003	Staphylococcus aureus strain FDAARGOS_2 chromosome, complete genome
CP026968	Staphylococcus aureus	3	2840018	Staphylococcus aureus strain FDAARGOS_1 chromosome, complete genome
CP014064	Staphylococcus aureus	3	2801196	Staphylococcus aureus strain FDAARGOS_159 chromosome, complete genome
CP026080	Staphylococcus aureus	4	2697640	Staphylococcus aureus strain NRS137 chromosome, complete genome
CP026074	Staphylococcus aureus	5	2877716	Staphylococcus aureus strain HPV107 chromosome, complete genome
CP026079	Staphylococcus aureus	2	2814696	Staphylococcus aureus strain NRS70 chromosome, complete genome
CP026063	Staphylococcus aureus	2	2764708	Staphylococcus aureus strain NRS149 chromosome, complete genome
CP026069	Staphylococcus aureus	4	2878504	Staphylococcus aureus strain NRS1 chromosome, complete genome
CP026072	Staphylococcus aureus	8	2955890	Staphylococcus aureus strain NRS120 chromosome, complete genome
CP026071	Staphylococcus aureus	7	2861652	Staphylococcus aureus strain NRS143 chromosome, complete genome
CP026070	Staphylococcus aureus	5	2740361	Staphylococcus aureus strain NRS133 chromosome, complete genome
CP026076	Staphylococcus aureus	7	2811767	Staphylococcus aureus strain TCH 959 chromosome, complete genome
CP013955	Staphylococcus aureus	5	2910941	Staphylococcus aureus strain NCCP14562, complete genome
CP013953	Staphylococcus aureus	6	2955147	Staphylococcus aureus strain NCCP14558, complete genome
CP013957	Staphylococcus aureus	7	3085555	Staphylococcus aureus strain V521, complete genome
CP011685	Staphylococcus aureus	4	2848095	Staphylococcus aureus strain ZJ5499, complete genome
CP015173	Staphylococcus aureus	4	2786116	Staphylococcus aureus strain RIVM6519, complete genome
CP033505	Staphylococcus aureus	2	2791218	Staphylococcus aureus strain ATCC BAA-39 chromosome, complete genome
CP026646	Staphylococcus aureus	2	2814563	Staphylococcus aureus strain 2288 chromosome, complete genome
CP035670	Staphylococcus aureus	4	2866554	Staphylococcus aureus subsp. aureus strain VB9352 chromosome, complete genome
CP014412	Staphylococcus aureus	6	2919827	Staphylococcus aureus strain USA300-SUR14, complete genome
CP012970	Staphylococcus aureus	2	2726196	Staphylococcus aureus strain ST20130939, complete genome
NC_016912	Staphylococcus aureus	1	2692570	Staphylococcus aureus subsp. aureus VC40, complete genome
CP007676	Staphylococcus aureus	3	2842022	Staphylococcus aureus strain HUV05, complete genome
CP012011	Staphylococcus aureus	6	3046545	Staphylococcus aureus subsp. aureus strain HC1340, complete genome
CP012013	Staphylococcus aureus	5	2998480	Staphylococcus aureus subsp. aureus strain Be62, complete genome
CP012012	Staphylococcus aureus	6	2976370	Staphylococcus aureus subsp. aureus strain HC1335 chromosome, complete genome
CP012018	Staphylococcus aureus	6	2988028	Staphylococcus aureus subsp. aureus strain Gv88, complete genome
CP012015	Staphylococcus aureus	6	2987124	Staphylococcus aureus subsp. aureus strain Gv51, complete genome
CP009828	Staphylococcus aureus	4	2709797	Staphylococcus aureus strain MS4, complete genome
CP013137	Staphylococcus aureus	4	2803594	Staphylococcus aureus strain XQ, complete genome
CP012756	Staphylococcus aureus	4	2846866	Staphylococcus aureus subsp. aureus strain JS395, complete genome
CP007674	Staphylococcus aureus	3	2839253	Staphylococcus aureus strain CA15, complete genome
CP007670	Staphylococcus aureus	4	2896143	Staphylococcus aureus strain M121, complete genome
CP009554	Staphylococcus aureus	6	2886017	Staphylococcus aureus subsp. aureus strain FORC_001, complete genome
CP010526	Staphylococcus aureus	3	2860508	Staphylococcus aureus subsp. aureus ST772-MRSA-V strain DAR4145, complete genome
CP006630	Staphylococcus aureus	4	2833899	Staphylococcus aureus subsp. aureus SA268, complete genome
CP044106	Staphylococcus aureus	5	2848032	Staphylococcus aureus strain FDAARGOS_660 chromosome, complete genome
NC_016928	Staphylococcus aureus	3	2795015	Staphylococcus aureus subsp. aureus M013, complete genome
CP007539	Staphylococcus aureus	2	2810186	Staphylococcus aureus subsp. aureus strain FDAARGOS_5 chromosome, complete genome
AP020323	Staphylococcus aureus	0	20547	Staphylococcus aureus KUH180129 plasmid p01KUH180129 DNA, complete genome
AP020322	Staphylococcus aureus	7	2876735	Staphylococcus aureus KUH180129 DNA, complete genome
AP020314	Staphylococcus aureus	1	34268	Staphylococcus aureus KUH140046 plasmid p01KUH140046 DNA, complete genome
AP020313	Staphylococcus aureus	3	2825163	Staphylococcus aureus KUH140046 DNA, complete genome
AP020321	Staphylococcus aureus	1	30217	Staphylococcus aureus KUH180062 plasmid p01KUH180062 DNA, complete genome
AP020320	Staphylococcus aureus	7	2939465	Staphylococcus aureus KUH180062 DNA, complete genome
AP020317	Staphylococcus aureus	0	2987	Staphylococcus aureus KUH140331 plasmid p01KUH140331 DNA, complete genome
AP020316	Staphylococcus aureus	2	2751401	Staphylococcus aureus KUH140331 DNA, complete genome
AP020312	Staphylococcus aureus	1	32574	Staphylococcus aureus KUH140013 plasmid p01KUH140013 DNA, complete genome
AP020311	Staphylococcus aureus	4	2804820	Staphylococcus aureus KUH140013 DNA, complete genome
AP020319	Staphylococcus aureus	1	34268	Staphylococcus aureus KUH180038 plasmid p01KUH180038 DNA, complete genome
AP020318	Staphylococcus aureus	3	2822409	Staphylococcus aureus KUH180038 DNA, complete genome
AP020325	Staphylococcus aureus	1	30220	Staphylococcus aureus KUN1163 plasmid p01KUN1163 DNA, complete genome
AP020324	Staphylococcus aureus	7	2914567	Staphylococcus aureus KUN1163 DNA, complete genome
CP040232	Staphylococcus aureus	5	2876350	Staphylococcus aureus strain GD1706 chromosome, complete genome
NC_022113	Staphylococcus aureus	5	2756919	Staphylococcus aureus subsp. aureus 55/2053, complete genome
NC_017342	Staphylococcus aureus	5	2802675	Staphylococcus aureus subsp. aureus TCH60, complete genome
NC_009632	Staphylococcus aureus	4	2906507	Staphylococcus aureus subsp. aureus JH1, complete genome
NC_009487	Staphylococcus aureus	5	2906700	Staphylococcus aureus subsp. aureus JH9, complete genome
NC_002758	Staphylococcus aureus	4	2878529	Staphylococcus aureus subsp. aureus Mu50 DNA, complete genome
NC_002745	Staphylococcus aureus	2	2814816	Staphylococcus aureus subsp. aureus N315 DNA, complete genome
NC_003923	Staphylococcus aureus	3	2820462	Staphylococcus aureus subsp. aureus MW2 DNA, complete genome
CP039448	Staphylococcus aureus	5	2857169	Staphylococcus aureus strain VGC1 chromosome, complete genome
CP031888	Staphylococcus aureus	7	2866342	Staphylococcus aureus strain CFSAN082782 chromosome, complete genome
CP031886	Staphylococcus aureus	4	2749000	Staphylococcus aureus strain CFSAN082783 chromosome, complete genome
CP031890	Staphylococcus aureus	7	2866354	Staphylococcus aureus strain CFSAN082781 chromosome, complete genome
CP043389	Staphylococcus aureus	8	2879031	Staphylococcus aureus strain NRS384-rpoB-H481N-SCV chromosome, complete genome
CP043392	Staphylococcus aureus	8	2879031	Staphylococcus aureus strain NRS384-rpoB-H481N-NCV chromosome, complete genome
CP043386	Staphylococcus aureus	8	2879031	Staphylococcus aureus strain NRS384 chromosome, complete genome
AP017922	Staphylococcus aureus	2	2729352	Staphylococcus aureus DNA, complete genome, strain: JP080
CP012119	Staphylococcus aureus	4	2917985	Staphylococcus aureus subsp. aureus strain USA300_2014.C01 chromosome, complete genome
CP012120	Staphylococcus aureus	2	2864345	Staphylococcus aureus subsp. aureus strain USA300_2014.C02 chromosome, complete genome
NC_017333	Staphylococcus aureus	3	2872582	Staphylococcus aureus subsp. aureus ST398 complete genome
AP018349	Staphylococcus aureus	5	2809565	Staphylococcus aureus DNA, complete genome, strain: GN1
AP017891	Staphylococcus aureus	5	2809401	Staphylococcus aureus DNA, complete genome, strain: GN3
AP017377	Staphylococcus aureus	4	2897106	Staphylococcus aureus DNA, complete genome, strain: OC8
CP014444	Staphylococcus aureus	6	2919910	Staphylococcus aureus strain USA300-SUR24, complete genome
CP014441	Staphylococcus aureus	6	2915433	Staphylococcus aureus strain USA300-SUR23, complete genome
CP014438	Staphylococcus aureus	6	2915433	Staphylococcus aureus strain USA300-SUR22, complete genome
CP014415	Staphylococcus aureus	6	2919910	Staphylococcus aureus strain USA300-SUR15, complete genome
CP007447	Staphylococcus aureus	6	3052055	Staphylococcus aureus strain XN108, complete genome
CP014429	Staphylococcus aureus	6	2919828	Staphylococcus aureus strain USA300-SUR19, complete genome
CP014435	Staphylococcus aureus	6	2919720	Staphylococcus aureus strain USA300-SUR21, complete genome
CP014420	Staphylococcus aureus	6	2919827	Staphylococcus aureus strain USA300-SUR16, complete genome
CP014423	Staphylococcus aureus	6	2919826	Staphylococcus aureus strain USA300-SUR17, complete genome
CP014409	Staphylococcus aureus	6	2919720	Staphylococcus aureus strain USA300-SUR13, complete genome
CP014432	Staphylococcus aureus	6	2915434	Staphylococcus aureus strain USA300-SUR20, complete genome
CP012979	Staphylococcus aureus	4	2679642	Staphylococcus aureus strain ST20130940, complete genome
CP012976	Staphylococcus aureus	1	2749822	Staphylococcus aureus strain ST20130942, complete genome
CP012972	Staphylococcus aureus	2	2726242	Staphylococcus aureus strain ST20130938, complete genome
CP012978	Staphylococcus aureus	1	2678881	Staphylococcus aureus strain ST20130941, complete genome
CP012974	Staphylococcus aureus	1	2749890	Staphylococcus aureus strain ST20130943, complete genome
CP014791	Staphylococcus aureus	2	2664662	Staphylococcus aureus strain MCRF184, complete genome
CP012409	Staphylococcus aureus	4	2820837	Staphylococcus aureus subsp. aureus Tager 104, complete genome
AP014652	Staphylococcus aureus	2	2770164	Staphylococcus aureus subsp. aureus DNA, complete genome, strain: TMUS2126
AP014653	Staphylococcus aureus	2	2770164	Staphylococcus aureus subsp. aureus DNA, complete genome, strain: TMUS2134
AP017321	Staphylococcus aureus	2	55980	Staphylococcus aureus plasmid pMI DNA, complete genome, strain: MI
AP017320	Staphylococcus aureus	3	2860370	Staphylococcus aureus DNA, complete genome, strain: MI
AP014943	Staphylococcus aureus	0	27490	Staphylococcus aureus plasmid pFDA209P DNA, complete genome, strain: FDA209P
AP014942	Staphylococcus aureus	4	2775733	Staphylococcus aureus DNA, complete genome, strain: FDA209P
CP012593	Staphylococcus aureus	4	2798705	Staphylococcus aureus strain HOU1444-VR, complete genome
CP013621	Staphylococcus aureus	3	2894543	Staphylococcus aureus strain RIVM3897, complete genome
CP013616	Staphylococcus aureus	2	2777077	Staphylococcus aureus strain RIVM1295, complete genome
CP013619	Staphylococcus aureus	2	2769573	Staphylococcus aureus strain RIVM1607, complete genome
CP007672	Staphylococcus aureus	2	2840312	Staphylococcus aureus strain CA12, complete genome
CP007657	Staphylococcus aureus	3	2830976	Staphylococcus aureus strain V2200, complete genome
CP010402	Staphylococcus aureus	3	2792802	Staphylococcus aureus subsp. aureus strain GR2, complete genome
CP010890	Staphylococcus aureus	3	2783537	Staphylococcus aureus strain SA564, complete genome
CP011526	Staphylococcus aureus	2	2755072	Staphylococcus aureus subsp. aureus DSM 20231, complete genome
CP011529	Staphylococcus aureus	0	17905	Staphylococcus aureus strain RKI4 plasmid, complete genome
CP011528	Staphylococcus aureus	4	2725654	Staphylococcus aureus strain RKI4, complete genome
CP011147	Staphylococcus aureus	3	2849811	Staphylococcus aureus strain FCFHV36, complete genome
CP009681	Staphylococcus aureus	6	3046210	Staphylococcus aureus subsp. aureus strain Gv69, complete genome
CP007499	Staphylococcus aureus	7	2955646	Staphylococcus aureus strain 2395 USA500, complete genome
CP010299	Staphylococcus aureus	5	2872781	Staphylococcus aureus strain 25b_MRSA, complete genome
CP010297	Staphylococcus aureus	5	2872764	Staphylococcus aureus strain 33b, complete genome
CP007454	Staphylococcus aureus	2	2764699	Staphylococcus aureus strain 502A, complete genome
CP007659	Staphylococcus aureus	5	2846320	Staphylococcus aureus subsp. aureus strain H-EMRSA-15, complete genome
CP007690	Staphylococcus aureus	3	2872916	Staphylococcus aureus strain UA-S391_USA300, complete genome
CP007176	Staphylococcus aureus	4	2921008	Staphylococcus aureus USA300-ISMMS1, complete genome
CP009361	Staphylococcus aureus	4	2778854	Staphylococcus aureus subsp. aureus strain ATCC 25923, complete genome
CP010300	Staphylococcus aureus	5	2872771	Staphylococcus aureus strain 27b_MRSA, complete genome
CP010296	Staphylococcus aureus	5	2872779	Staphylococcus aureus strain 31b_MRSA, complete genome
CP010295	Staphylococcus aureus	5	2872768	Staphylococcus aureus strain 29b_MRSA, complete genome
CP010298	Staphylococcus aureus	5	2872779	Staphylococcus aureus strain 26b_MRSA, complete genome
NC_022604	Staphylococcus aureus	5	2987966	Staphylococcus aureus subsp. aureus Z172, complete genome
NC_022443	Staphylococcus aureus	2	2728308	Staphylococcus aureus subsp. aureus SA40, complete genome
NC_022442	Staphylococcus aureus	3	2789538	Staphylococcus aureus subsp. aureus SA957, complete genome
NC_022226	Staphylococcus aureus	2	2751266	Staphylococcus aureus subsp. aureus CN1, complete genome
NC_022222	Staphylococcus aureus	3	2736560	Staphylococcus aureus subsp. aureus 6850, complete genome
NC_020564	Staphylococcus aureus	3	2759512	Staphylococcus aureus subsp. aureus ST228 complete genome, isolate 10497
NC_020537	Staphylococcus aureus	4	2759263	Staphylococcus aureus subsp. aureus ST228 complete genome, isolate 18412
NC_020536	Staphylococcus aureus	4	2759473	Staphylococcus aureus subsp. aureus ST228 complete genome, isolate 18341
NC_020532	Staphylococcus aureus	3	2759883	Staphylococcus aureus subsp. aureus ST228 complete genome, isolate 15532
NC_020529	Staphylococcus aureus	3	2759510	Staphylococcus aureus subsp. aureus ST228 complete genome, isolate 10388
NC_021554	Staphylococcus aureus	4	2850503	Staphylococcus aureus CA-347, complete genome
NC_021059	Staphylococcus aureus	2	2864125	Staphylococcus aureus M1 complete genome
NC_020568	Staphylococcus aureus	4	2759328	Staphylococcus aureus subsp. aureus ST228 complete genome, isolate 18583
NC_020566	Staphylococcus aureus	4	2759457	Staphylococcus aureus subsp. aureus ST228 complete genome, isolate 16125
NC_020533	Staphylococcus aureus	3	2759835	Staphylococcus aureus subsp. aureus ST228 complete genome, isolate 16035
NC_018608	Staphylococcus aureus	3	2782313	Staphylococcus aureus 08BA02176, complete genome
NC_017349	Staphylococcus aureus	2	2750834	Staphylococcus aureus subsp. aureus LGA251 complete genome sequence
NC_017340	Staphylococcus aureus	2	2821452	Staphylococcus aureus 04-02981, complete genome
NC_017331	Staphylococcus aureus	6	3043210	Staphylococcus aureus subsp. aureus TW20, complete genome
NC_017763	Staphylococcus aureus	3	2832299	Staphylococcus aureus subsp. aureus HO 5096 0412 complete genome
NC_017351	Staphylococcus aureus	3	2846546	Staphylococcus aureus subsp. aureus 11819-97, complete genome
NC_017347	Staphylococcus aureus	6	2913900	Staphylococcus aureus subsp. aureus T0131, complete genome
NC_017343	Staphylococcus aureus	1	2729540	Staphylococcus aureus subsp. aureus ECT-R 2 complete genome
NC_017341	Staphylococcus aureus	6	2924344	Staphylococcus aureus subsp. aureus str. JKD6008, complete genome
NC_017338	Staphylococcus aureus	3	2811435	Staphylococcus aureus subsp. aureus JKD6159, complete genome
NC_017337	Staphylococcus aureus	6	2832478	Staphylococcus aureus subsp. aureus ED133, complete genome
NC_013450	Staphylococcus aureus	3	2824404	Staphylococcus aureus subsp. aureus ED98, complete genome
NC_010079	Staphylococcus aureus	3	2872915	Staphylococcus aureus subsp. aureus USA300_TCH1516, complete genome
NC_009782	Staphylococcus aureus	4	2880168	Staphylococcus aureus subsp. aureus Mu3 DNA, complete genome
NC_009641	Staphylococcus aureus	4	2878897	Staphylococcus aureus subsp. aureus str. Newman DNA, complete genome
NC_007793	Staphylococcus aureus	3	2872769	Staphylococcus aureus subsp. aureus USA300_FPR3757, complete genome
NC_007622	Staphylococcus aureus	5	2742531	Staphylococcus aureus RF122 complete genome
NC_006629	Staphylococcus aureus	0	4440	Staphylococcus aureus subsp. aureus COL plasmid pT181, complete genome
NC_002951	Staphylococcus aureus	3	2809422	Staphylococcus aureus subsp. aureus COL, complete genome
CP023561	Staphylococcus aureus	5	2772690	Staphylococcus aureus strain TF3198 chromosome, complete genome
CP042650	Staphylococcus aureus	6	2873786	Staphylococcus aureus strain X22 chromosome, complete genome
CP042348	Staphylococcus aureus	7	2832989	Staphylococcus aureus strain BSN9R chromosome, complete genome
CP042346	Staphylococcus aureus	7	2832989	Staphylococcus aureus strain BSN9S chromosome, complete genome
AP019752	Staphylococcus aureus	0	51624	Staphylococcus aureus JRA307 plasmid: pJRA307-1 DNA, complete genome
AP019751	Staphylococcus aureus	5	2905582	Staphylococcus aureus JRA307 DNA, complete genome
AP018924	Staphylococcus aureus	0	21326	Staphylococcus aureus JMUB3031 plasmid pJMUB3031 DNA, complete genome
AP018923	Staphylococcus aureus	3	2864283	Staphylococcus aureus JMUB3031 DNA, complete genome
AP018922	Staphylococcus aureus	1	2733771	Staphylococcus aureus JMUB1273 DNA, complete genome
CP042153	Staphylococcus aureus	4	2781709	Staphylococcus aureus strain B4-59C chromosome, complete genome
CP042003	Staphylococcus aureus	4	2819586	Staphylococcus aureus strain B3-14B chromosome, complete genome
CP042107	Staphylococcus aureus	3	2807514	Staphylococcus aureus strain B8-13D chromosome, complete genome
CP042048	Staphylococcus aureus	4	2745835	Staphylococcus aureus strain B1-4A chromosome, complete genome
CP031265	Staphylococcus aureus	4	2737143	Staphylococcus aureus strain 13 chromosome, complete genome
CP042043	Staphylococcus aureus	3	2806828	Staphylococcus aureus strain B2-15A chromosome, complete genome
CP042046	Staphylococcus aureus	2	2780737	Staphylococcus aureus strain B2-7A chromosome, complete genome
CP042008	Staphylococcus aureus	3	2747092	Staphylococcus aureus strain B3-4A chromosome, complete genome
CP042157	Staphylococcus aureus	5	2840146	Staphylococcus aureus strain B3-17D chromosome, complete genome
CP042081	Staphylococcus aureus	3	2703684	Staphylococcus aureus strain B9-22D chromosome, complete genome
CP041037	Staphylococcus aureus	3	2752396	Staphylococcus aureus strain NP66 chromosome, complete genome
CP016856	Staphylococcus aureus	1	2748803	Staphylococcus aureus subsp. aureus strain 2148.N chromosome, complete genome
CP016861	Staphylococcus aureus	6	2864344	Staphylococcus aureus subsp. aureus strain 1969.N chromosome, complete genome
CP016863	Staphylococcus aureus	8	2877915	Staphylococcus aureus subsp. aureus strain 1625.C01 chromosome, complete genome
CP017094	Staphylococcus aureus	7	2856605	Staphylococcus aureus subsp. aureus strain 2148.C01 chromosome, complete genome
CP018766	Staphylococcus aureus	4	2900381	Staphylococcus aureus subsp. aureus strain UCI62 chromosome, complete genome
CP040625	Staphylococcus aureus	9	2938218	Staphylococcus aureus strain JKD6004-DR chromosome, complete genome
CP026064	Staphylococcus aureus	6	2834014	Staphylococcus aureus strain NRS271 chromosome, complete genome
CP022582	Staphylococcus aureus	4	2905353	Staphylococcus aureus strain FORC_062 chromosome, complete genome
CP016855	Staphylococcus aureus	7	2873063	Staphylococcus aureus subsp. aureus strain 5118.N chromosome, complete genome
CP016858	Staphylococcus aureus	7	2873208	Staphylococcus aureus subsp. aureus strain 1971.C01 chromosome, complete genome
CP026066	Staphylococcus aureus	5	2818312	Staphylococcus aureus strain NRS484 chromosome, complete genome
CP026067	Staphylococcus aureus	5	2881244	Staphylococcus aureus strain NRS153 chromosome, complete genome
CP026068	Staphylococcus aureus	4	2697471	Staphylococcus aureus strain NRS146 chromosome, complete genome
CP035101	Staphylococcus aureus	5	2755072	Staphylococcus aureus subsp. aureus strain ATCC 12600 chromosome, complete genome
CP029198	Staphylococcus aureus	6	2978977	Staphylococcus aureus strain aureus chromosome, complete genome
CP040665	Staphylococcus aureus	2	2820181	Staphylococcus aureus strain D592 chromosome, complete genome
CP040229	Staphylococcus aureus	3	2763777	Staphylococcus aureus strain GD487 chromosome, complete genome
CP040233	Staphylococcus aureus	5	2801299	Staphylococcus aureus strain GD1696 chromosome, complete genome
CP040230	Staphylococcus aureus	4	2783096	Staphylococcus aureus strain GD1108 chromosome, complete genome
CP040622	Staphylococcus aureus	9	2936830	Staphylococcus aureus strain JKD6004 chromosome, complete genome
CP040560	Staphylococcus aureus	6	2820086	Staphylococcus aureus strain Col52-A5 chromosome, complete genome
CP040619	Staphylococcus aureus	7	2870494	Staphylococcus aureus strain J01 chromosome, complete genome
CP040623	Staphylococcus aureus	2	2820181	Staphylococcus aureus strain D592-HR chromosome, complete genome
CP039162	Staphylococcus aureus	2	2769144	Staphylococcus aureus strain Lr12 chromosome, complete genome
CP039992	Staphylococcus aureus	3	2747225	Staphylococcus aureus strain Lr3 chromosome, complete genome
CP039167	Staphylococcus aureus	5	2866643	Staphylococcus aureus strain R50 chromosome, complete genome
CP039157	Staphylococcus aureus	11	2970728	Staphylococcus aureus strain P10 chromosome, complete genome
CP038850	Staphylococcus aureus	7	2831239	Staphylococcus aureus strain Lr2 chromosome, complete genome
CP039160	Staphylococcus aureus	6	2782298	Staphylococcus aureus strain Lr6 chromosome, complete genome
CP039164	Staphylococcus aureus	8	2830137	Staphylococcus aureus strain R46 chromosome, complete genome
CP023500	Staphylococcus aureus	5	2769588	Staphylococcus aureus strain FDAARGOS_412 chromosome, complete genome
CP038819	Staphylococcus aureus	3	2761328	Staphylococcus aureus strain O82 chromosome, complete genome
CP038612	Staphylococcus aureus	7	2841948	Staphylococcus aureus strain O268 chromosome, complete genome
CP038269	Staphylococcus aureus	1	2695389	Staphylococcus aureus strain O331 isolate B114 chromosome, complete genome
CP038270	Staphylococcus aureus	3	2778443	Staphylococcus aureus strain O408 isolate B115 chromosome, complete genome
CP038268	Staphylococcus aureus	4	2794042	Staphylococcus aureus strain O55 isolate B118 chromosome, complete genome
CP039156	Staphylococcus aureus	5	2909934	Staphylococcus aureus subsp. aureus strain WCUH29 chromosome, complete genome
CP038460	Staphylococcus aureus	3	2768115	Staphylococcus aureus strain B119 chromosome, complete genome
CP020956	Staphylococcus aureus	5	2832897	Staphylococcus aureus strain C8879 chromosome, complete genome
CP020960	Staphylococcus aureus	8	2955000	Staphylococcus aureus strain JK3137 chromosome, complete genome
CP038021	Staphylococcus aureus	6	2860082	Staphylococcus aureus strain 04-002 chromosome, complete genome
CP031779	Staphylococcus aureus	1	2782740	Staphylococcus aureus strain CFBR-105 chromosome, complete genome
CP025495	Staphylococcus aureus	6	2865166	Staphylococcus aureus subsp. aureus strain 3020.C01 chromosome, complete genome
CP035791	Staphylococcus aureus	3	2820177	Staphylococcus aureus strain 592 chromosome, complete genome
CP020959	Staphylococcus aureus	5	2757748	Staphylococcus aureus strain H489 chromosome, complete genome
CP035671	Staphylococcus aureus	4	2841049	Staphylococcus aureus subsp. aureus strain VB31683 chromosome, complete genome
CP020957	Staphylococcus aureus	5	2795888	Staphylococcus aureus strain C3948 chromosome, complete genome
CP030136	Staphylococcus aureus	4	2850509	Staphylococcus aureus strain S57 chromosome, complete genome
CP030138	Staphylococcus aureus	9	3050015	Staphylococcus aureus strain M48 chromosome, complete genome
CP030137	Staphylococcus aureus	5	2786527	Staphylococcus aureus strain M51 chromosome, complete genome
CP035415	Staphylococcus aureus	3	2858674	Staphylococcus aureus strain NF25 chromosome, complete genome
CP035369	Staphylococcus aureus	4	2875046	Staphylococcus aureus strain LAC chromosome, complete genome
CP035005	Staphylococcus aureus	2	2796411	Staphylococcus aureus strain PCFH-226 chromosome, complete genome
CP035003	Staphylococcus aureus	1	2756431	Staphylococcus aureus strain PCFA-221 chromosome, complete genome
CP029474	Staphylococcus aureus	2	2761011	Staphylococcus aureus strain USA 100 isolate 30-47 chromosome, complete genome
CP034486	Staphylococcus aureus	1	2775972	Staphylococcus aureus strain PMB 64-1 chromosome, complete genome
CP034102	Staphylococcus aureus	6	2864632	Staphylococcus aureus strain O267 chromosome, complete genome
CP034441	Staphylococcus aureus	3	2876590	Staphylococcus aureus strain PMB 81-4 chromosome, complete genome
CP034349	Staphylococcus aureus	3	2714208	Staphylococcus aureus subsp. aureus strain 80wphwpl chromosome, complete genome
CP034098	Staphylococcus aureus	5	2732619	Staphylococcus aureus strain 80wphwpl_v1 chromosome, complete genome
CP032481	Staphylococcus aureus	3	2778005	Staphylococcus aureus strain O326 chromosome, complete genome
CP032051	Staphylococcus aureus	4	2772340	Staphylococcus aureus strain O17 chromosome, complete genome
CP031838	Staphylococcus aureus	5	2855865	Staphylococcus aureus strain QD-CD9 chromosome, complete genome
CP031839	Staphylococcus aureus	5	2839540	Staphylococcus aureus strain NX-T55 chromosome, complete genome
CP031667	Staphylococcus aureus	3	2875880	Staphylococcus aureus strain 199 chromosome, complete genome
CP031670	Staphylococcus aureus	3	2875880	Staphylococcus aureus strain 64 chromosome, complete genome
CP031661	Staphylococcus aureus	3	2823570	Staphylococcus aureus strain 82 chromosome, complete genome
CP031664	Staphylococcus aureus	3	2823570	Staphylococcus aureus strain 28 chromosome, complete genome
CP031537	Staphylococcus aureus	10	2914635	Staphylococcus aureus strain WCH-SK2 chromosome, complete genome
CP022717	Staphylococcus aureus	3	2814328	Staphylococcus aureus strain 27 chromosome, complete genome
CP022897	Staphylococcus aureus	3	2824816	Staphylococcus aureus strain 128 chromosome, complete genome
CP022901	Staphylococcus aureus	4	2813964	Staphylococcus aureus strain 466 chromosome, complete genome
CP022893	Staphylococcus aureus	4	2911744	Staphylococcus aureus strain 61 chromosome, complete genome
CP022898	Staphylococcus aureus	3	2824814	Staphylococcus aureus strain 422 chromosome, complete genome
CP022906	Staphylococcus aureus	4	2892914	Staphylococcus aureus strain 546 chromosome, complete genome
CP022905	Staphylococcus aureus	4	2911773	Staphylococcus aureus strain 628 chromosome, complete genome
CP022892	Staphylococcus aureus	2	2768276	Staphylococcus aureus strain 54 chromosome, complete genome
CP022718	Staphylococcus aureus	1	2730989	Staphylococcus aureus strain 45 chromosome, complete genome
CP022720	Staphylococcus aureus	1	2730989	Staphylococcus aureus strain 135 chromosome, complete genome
CP022904	Staphylococcus aureus	5	2913334	Staphylococcus aureus strain 629 chromosome, complete genome
CP022896	Staphylococcus aureus	3	2805047	Staphylococcus aureus strain 277 chromosome, complete genome
CP022895	Staphylococcus aureus	3	2806113	Staphylococcus aureus strain 85 chromosome, complete genome
CP022682	Staphylococcus aureus	3	2814270	Staphylococcus aureus strain 78 chromosome, complete genome
CP022910	Staphylococcus aureus	3	2807646	Staphylococcus aureus strain 164 chromosome, complete genome
CP022908	Staphylococcus aureus	5	2935463	Staphylococcus aureus strain 545 chromosome, complete genome
CP022900	Staphylococcus aureus	4	2813963	Staphylococcus aureus strain 468 chromosome, complete genome
CP022899	Staphylococcus aureus	4	2813908	Staphylococcus aureus strain 143 chromosome, complete genome
CP022894	Staphylococcus aureus	4	2911744	Staphylococcus aureus strain 191 chromosome, complete genome
CP022903	Staphylococcus aureus	4	2913163	Staphylococcus aureus strain 187 chromosome, complete genome
CP022902	Staphylococcus aureus	4	2892907	Staphylococcus aureus strain 165 chromosome, complete genome
CP022607	Staphylococcus aureus	2	2731682	Staphylococcus aureus strain FORC_061 chromosome, complete genome
CP031130	Staphylococcus aureus	3	2768346	Staphylococcus aureus strain F17SA003 chromosome, complete genome
CP031131	Staphylococcus aureus	3	2785564	Staphylococcus aureus strain E16SA093 chromosome, complete genome
CP030326	Staphylococcus aureus	4	2906506	Staphylococcus aureus strain AR_474 chromosome, complete genome
CP019595	Staphylococcus aureus	2	2790204	Staphylococcus aureus strain GD1677 chromosome, complete genome
CP019593	Staphylococcus aureus	3	2790096	Staphylococcus aureus strain GD705 chromosome, complete genome
CP019594	Staphylococcus aureus	5	2793232	Staphylococcus aureus strain GD1539 chromosome, complete genome
CP019591	Staphylococcus aureus	2	2722374	Staphylococcus aureus strain 293G chromosome, complete genome
CP030323	Staphylococcus aureus	3	2790267	Staphylococcus aureus strain AR_475 chromosome, complete genome
CP027788	Staphylococcus aureus	8	3044721	Staphylococcus aureus strain CMRSA-6 chromosome, complete genome
CP029685	Staphylococcus aureus	8	2958212	Staphylococcus aureus strain CMRSA-3 chromosome, complete genome
CP013227	Staphylococcus aureus	0	22042	Staphylococcus aureus strain UTSW MRSA 55 plasmid UTSW55_1, complete genome
CP029663	Staphylococcus aureus	3	2867357	Staphylococcus aureus strain AR_0228 chromosome, complete genome
CP029664	Staphylococcus aureus	3	2880689	Staphylococcus aureus strain AR_0226 chromosome, complete genome
CP029673	Staphylococcus aureus	2	2828139	Staphylococcus aureus strain AR_0220 chromosome, complete genome
CP029671	Staphylococcus aureus	1	2692211	Staphylococcus aureus strain AR_0222 chromosome, complete genome
CP029657	Staphylococcus aureus	4	2911284	Staphylococcus aureus strain AR_0468 chromosome, complete genome
CP015447	Staphylococcus aureus	6	3038845	Staphylococcus aureus strain M92 chromosome, complete genome
CP029675	Staphylococcus aureus	4	2878431	Staphylococcus aureus strain AR_0219 chromosome, complete genome
CP029655	Staphylococcus aureus	2	2857253	Staphylococcus aureus strain AR_0469 chromosome, complete genome
CP029667	Staphylococcus aureus	3	2897877	Staphylococcus aureus strain AR_0225 chromosome, complete genome
CP021171	Staphylococcus aureus	2	2773467	Staphylococcus aureus strain CHU15-056 chromosome, complete genome
CP029669	Staphylococcus aureus	3	2872210	Staphylococcus aureus strain AR_0223 chromosome, complete genome
CP029681	Staphylococcus aureus	4	2834434	Staphylococcus aureus strain AR_0473 chromosome, complete genome
CP029658	Staphylococcus aureus	4	2910633	Staphylococcus aureus strain AR_0467 chromosome, complete genome
CP029653	Staphylococcus aureus	6	2963657	Staphylococcus aureus strain AR_0470 chromosome, complete genome
CP029652	Staphylococcus aureus	4	2785050	Staphylococcus aureus strain AR_0471 chromosome, complete genome
CP029649	Staphylococcus aureus	4	2834439	Staphylococcus aureus strain AR_0472 chromosome, complete genome
CP029678	Staphylococcus aureus	4	2921067	Staphylococcus aureus strain AR_0216 chromosome, complete genome
CP029680	Staphylococcus aureus	4	2910130	Staphylococcus aureus strain AR_0215 chromosome, complete genome
CP029627	Staphylococcus aureus	7	2844513	Staphylococcus aureus strain MOK042 chromosome, complete genome
CP028470	Staphylococcus aureus	6	2774523	Staphylococcus aureus strain IT4-R chromosome, complete genome
CP028468	Staphylococcus aureus	6	2774523	Staphylococcus aureus strain IT1-S chromosome, complete genome
CP029629	Staphylococcus aureus	5	2808798	Staphylococcus aureus strain MOK063 chromosome, complete genome
CP029084	Staphylococcus aureus	4	2793317	Staphylococcus aureus strain AR464 chromosome, complete genome
CP029082	Staphylococcus aureus	4	2911287	Staphylococcus aureus strain AR465 chromosome, complete genome
CP029086	Staphylococcus aureus	2	2749935	Staphylococcus aureus strain AR462 chromosome, complete genome
CP029087	Staphylococcus aureus	3	2909586	Staphylococcus aureus strain AR461 chromosome, complete genome
CP029080	Staphylococcus aureus	5	2786146	Staphylococcus aureus strain AR466 chromosome, complete genome
CP029166	Staphylococcus aureus	6	2915384	Staphylococcus aureus strain SVH7513 chromosome, complete genome
CP029172	Staphylococcus aureus	2	2902681	Staphylococcus aureus strain PTDrAP2 chromosome, complete genome
CP029031	Staphylococcus aureus	3	2872769	Staphylococcus aureus subsp. aureus strain CIT chromosome, complete genome
CP029030	Staphylococcus aureus	2	2829743	Staphylococcus aureus subsp. aureus strain CAR chromosome, complete genome
CP029032	Staphylococcus aureus	3	2872769	Staphylococcus aureus subsp. aureus strain OXLIM chromosome, complete genome
CP021105	Staphylococcus aureus	2	2745711	Staphylococcus aureus strain CC5 chromosome, complete genome
CP020467	Staphylococcus aureus	6	2855675	Staphylococcus aureus strain CFSAN007896 chromosome, complete genome
CP028163	Staphylococcus aureus	4	2882275	Staphylococcus aureus strain CFSAN064038 chromosome, complete genome
CP028190	Staphylococcus aureus	6	2913744	Staphylococcus aureus strain CFSAN018749 chromosome, complete genome
CP028189	Staphylococcus aureus	2	2719423	Staphylococcus aureus strain CFSAN018750 chromosome, complete genome
CP028165	Staphylococcus aureus	2	2790673	Staphylococcus aureus strain CFSAN064037 chromosome, complete genome
CP020354	Staphylococcus aureus	2	2707649	Staphylococcus aureus strain FORC59 chromosome, complete genome
CP020656	Staphylococcus aureus	4	2718638	Staphylococcus aureus strain K5 chromosome, complete genome
CP020619	Staphylococcus aureus	5	2874399	Staphylococcus aureus strain JE2 chromosome, complete genome
CP018629	Staphylococcus aureus	7	3095697	Staphylococcus aureus strain MRSA107 chromosome, complete genome
CP010998	Staphylococcus aureus	2	2815416	Staphylococcus aureus strain FORC_012, complete genome
CP020714	Staphylococcus aureus	3	2731897	Staphylococcus aureus strain K18 chromosome, complete genome
CP020713	Staphylococcus aureus	4	2729453	Staphylococcus aureus strain K17 chromosome, complete genome
CP023390	Staphylococcus aureus	6	2878897	Staphylococcus aureus subsp. aureus str. Newman chromosome, complete genome
CP023391	Staphylococcus aureus	7	2878897	Staphylococcus aureus subsp. aureus strain Newman chromosome, complete genome
CP025395	Staphylococcus aureus	3	2791410	Staphylococcus aureus O46 chromosome, complete genome
CP024998	Staphylococcus aureus	2	2763876	Staphylococcus aureus strain 55-99-44 chromosome, complete genome
CP019574	Staphylococcus aureus	3	2811886	Staphylococcus aureus strain USA400-0051 chromosome, complete genome
CP022291	Staphylococcus aureus	4	2762859	Staphylococcus aureus subsp. aureus strain EDCC5464 chromosome, complete genome
CP022290	Staphylococcus aureus	5	2848525	Staphylococcus aureus subsp. aureus strain EDCC5458 chromosome, complete genome
CP017679	Staphylococcus aureus	4	2758960	Staphylococcus aureus strain CFSAN007883 chromosome, complete genome
CP017680	Staphylococcus aureus	2	2748822	Staphylococcus aureus strain CFSAN007851 chromosome, complete genome
CP017682	Staphylococcus aureus	4	2786129	Staphylococcus aureus strain CFSAN007850 chromosome, complete genome
CP017684	Staphylococcus aureus	6	2857060	Staphylococcus aureus strain CFSAN007847 chromosome, complete genome
CP017677	Staphylococcus aureus	3	2730395	Staphylococcus aureus strain CFSAN007894 chromosome, complete genome
CP017685	Staphylococcus aureus	3	2676924	Staphylococcus aureus strain CFSAN007835 chromosome, complete genome
CP020741	Staphylococcus aureus	5	2831958	Staphylococcus aureus strain HZW450 chromosome, complete genome
AP014922	Staphylococcus aureus	1	32580	Staphylococcus aureus plasmid pJSA01 DNA, complete genome, strain: JH4899
AP014921	Staphylococcus aureus	3	2808921	Staphylococcus aureus DNA, complete genome, strain: JH4899
AP015013	Staphylococcus aureus	0	20653	Staphylococcus aureus plasmid pno10 DNA, complete genome, strain: No. 10
AP015012	Staphylococcus aureus	4	2764435	Staphylococcus aureus DNA, almost complete genome, strain: No.10
CP016398	Staphylococcus aureus	2	2760844	Staphylococcus aureus strain FORC_040 chromosome, complete genome
CP017115	Staphylococcus aureus	3	2807171	Staphylococcus aureus strain FORC_045, complete genome
CP017091	Staphylococcus aureus	3	2833430	Staphylococcus aureus subsp. aureus strain ISU926, complete genome
CP017090	Staphylococcus aureus	3	2861508	Staphylococcus aureus strain ISU935, complete genome
CP021907	Staphylococcus aureus	5	2792213	Staphylococcus aureus strain Seattle 1945 isolate G478 chromosome, complete genome
CP021905	Staphylococcus aureus	5	2778859	Staphylococcus aureus strain Seattle 1945 isolate G477 chromosome, complete genome
CP015817	Staphylococcus aureus	2	2798022	Staphylococcus aureus strain FORC_039, complete genome
NC_002953	Staphylococcus aureus	2	2799802	Staphylococcus aureus strain MSSA476, complete genome
NC_002952	Staphylococcus aureus	4	2902619	Staphylococcus aureus subsp. aureus strain MRSA252, complete genome
NC_005951	Staphylococcus aureus	0	20652	Staphylococcus aureus plasmid pSAS, complete genome
NC_007795	Staphylococcus aureus	3	2821361	Staphylococcus aureus subsp. aureus NCTC 8325 chromosome, complete genome
