# Supplementary material for: Distribution of Antimicrobial Resistance and Virulence Genes within the Prophage-Associated Regions in Nosocomial Pathogens
Source: mSphere. 2021 Jul 7;6(4):e00452-21. doi: 10.1128/mSphere.00452-21 (PMC8386436; doi:10.1128/mSphere.00452-21)
Supplement: DATA SET S2 [file msphere.00452-21-sd002.xlsx]

## Sheet: AMR_select_supple4
Strain	Accession number	Phage position	Region	AMR gene	Most common phage	Phages accession	Completeness	Int	In number	Cassette array in prophage
A. baumannii	CP008706	1	545886-581000	blaOXA-23_1	Pseudo_phiCTX	NC_003278	intact	No		No
A. baumannii	CP014539	2	1044250-1105388	blaOXA-23_1	Acinet_Bphi_B1251	NC_019541	intact	No		No
A. baumannii	CP039518	1	1509917-1568431	blaOXA-23_1	Acinet_Bphi_B1251	NC_019541	intact	IntI1	In439	No
E. cloacae	CP008823	2	729162-749083	fosA_7	Entero_P4	NC_001609	questionable	No		No
E. cloacae	CP021749	2	866081-919619	mdf(A)_1	Haemop_HP1	NC_001697	intact	IntI1	In705, In191	No
E. cloacae	NC_014121	5	2878750-2926690	mdf(A)_1	Haemop_HP1	NC_001697	intact	No		No
E. faecium	CP019208	1	68692-109078	ant(9)-Ia_1	Entero_EF62phi	NC_017732	incomplete	No		No
E. faecium	CP019208	1	68692-109078	erm(A)_1	Entero_EF62phi	NC_017732	incomplete	No		No
E. faecium	NC_021994	2	772305-835008	VanHBX_1	Lister_2389	NC_003291	intact	No		No
K. pneumoniae	AP018748	3	244496-290958	blaCTX-M-15_1	Escher_RCS47	NC_042128	incomplete	IntI1	In27, In191	Yes
K. pneumoniae	AP018748	3	244496-290958	aac(6')-Ib_1	Escher_RCS47	NC_042128	incomplete	IntI1	In27, In191	Yes
K. pneumoniae	AP018748	3	244496-290958	blaTEM-1A_1	Escher_RCS47	NC_042128	incomplete	IntI1	In27, In191	Yes
K. pneumoniae	AP018748	3	244496-290958	tet(D)_1	Escher_RCS47	NC_042128	incomplete	IntI1	In27, In191	Yes
K. pneumoniae	AP018748	3	244496-290958	dfrA14_5	Escher_RCS47	NC_042128	incomplete	IntI1	In27, In191	Yes
K. pneumoniae	AP018748	3	244496-290958	ant(3'')-Ia_1	Escher_RCS47	NC_042128	incomplete	IntI1	In27, In191	Yes
K. pneumoniae	AP018748	3	244496-290958	qnrB1_1	Escher_RCS47	NC_042128	incomplete	IntI1	In27, In191	Yes
K. pneumoniae	AP018748	3	244496-290958	aac(6')-Ib-cr_1	Escher_RCS47	NC_042128	incomplete	IntI1	In27, In191	Yes
K. pneumoniae	AP018748	3	244496-290958	blaOXA-1_1	Escher_RCS47	NC_042128	incomplete	IntI1	In27, In191	Yes
K. pneumoniae	AP018748	3	244496-290958	catB3_1	Escher_RCS47	NC_042128	incomplete	IntI1	In27, In191	Yes
K. pneumoniae	CP008797	5	3539751-3574113	blaTEM-105_1	Entero_P1	NC_005856	intact	IntI1	In127	No
K. pneumoniae	CP008797	5	3539751-3574113	blaTEM-105_1	Entero_P1	NC_005856	intact	IntI1	In127	No
K. pneumoniae	CP008797	5	3539751-3574113	sul1_5	Entero_P1	NC_005856	intact	IntI1	In127	No
K. pneumoniae	CP008797	5	3539751-3574113	aadA2_1	Entero_P1	NC_005856	intact	IntI1	In127	No
K. pneumoniae	CP008797	5	3539751-3574113	aac(3)-Ib_1	Entero_P1	NC_005856	intact	IntI1	In127	No
K. pneumoniae	CP009876	3	4460884-4530301	blaKPC-2_1	Entero_186	NC_001317	intact	No		No
K. pneumoniae	CP011578	2	2162909-2203061	blaCTX-M-15_1	Entero_186	NC_001317	intact	No		No
K. pneumoniae	CP011624	5	3444722-3467988	oqxB_1	Entero_P4	NC_001609	questionable	No		No
K. pneumoniae	CP011624	5	3444722-3467988	oqxA_1	Entero_P4	NC_001609	questionable	No		No
K. pneumoniae	CP013322	5	3464868-3488134	oqxB_1	Entero_P4	NC_001609	questionable	No		No
K. pneumoniae	CP013322	5	3464868-3488134	oqxA_1	Entero_P4	NC_001609	questionable	No		No
K. pneumoniae	CP015382	1	658430-711462	blaKPC-2_1	Entero_186	NC_001317	intact	No		No
K. pneumoniae	CP018140	3	3085731-3156150	aac(6')-Ib-cr_1	Entero_mEp237	NC_019704	intact	No		No
K. pneumoniae	CP018140	3	3085731-3156150	blaOXA-1_1	Entero_mEp237	NC_019704	intact	No		No
K. pneumoniae	CP018140	3	3085731-3156150	catB3_1	Entero_mEp237	NC_019704	intact	No		No
K. pneumoniae	CP018140	3	3085731-3156150	aac(3)-IIa_1	Entero_mEp237	NC_019704	intact	No		No
K. pneumoniae	CP018447	1	1128547-1151871	oqxB_1	Entero_P2	NC_001895	incomplete	No		No
K. pneumoniae	CP018447	1	1128547-1151871	oqxA_1	Entero_P2	NC_001895	incomplete	No		No
K. pneumoniae	CP018450	1	1128528-1151852	oqxB_1	Entero_P2	NC_001895	incomplete	No		No
K. pneumoniae	CP018450	1	1128528-1151852	oqxA_1	Entero_P2	NC_001895	incomplete	No		No
K. pneumoniae	CP018816	8	3834090-3872597	sul1_5	Escher_HK639	NC_016158	questionable	IntI1	In127	No
K. pneumoniae	CP018816	8	3834090-3872597	aadA2_1	Escher_HK639	NC_016158	questionable	IntI1	In127	No
K. pneumoniae	CP018816	8	3834090-3872597	aac(3)-Ib_1	Escher_HK639	NC_016158	questionable	IntI1	In127	No
K. pneumoniae	CP018883	2	1544258-1572656	sul1_5	Entero_P1	NC_005856	incomplete	IntI1	In127	Yes
K. pneumoniae	CP018883	2	1544258-1572656	aadA2_1	Entero_P1	NC_005856	incomplete	IntI1	In127	Yes
K. pneumoniae	CP018883	2	1544258-1572656	aac(3)-Ib_1	Entero_P1	NC_005856	incomplete	IntI1	In127	Yes
K. pneumoniae	CP018885	10	3734709-3763527	aac(3)-Ib_1	Entero_P1	NC_005856	incomplete	IntI1	In127	Yes
K. pneumoniae	CP018885	10	3734709-3763527	aadA2_1	Entero_P1	NC_005856	incomplete	IntI1	In127	Yes
K. pneumoniae	CP018885	10	3734709-3763527	sul1_5	Entero_P1	NC_005856	incomplete	IntI1	In127	Yes
K. pneumoniae	CP020071	8	3542141-3572869	aac(3)-Ib_1	Entero_P1	NC_005856	incomplete	IntI1	In127	Yes
K. pneumoniae	CP020071	8	3542141-3572869	aadA2_1	Entero_P1	NC_005856	incomplete	IntI1	In127	Yes
K. pneumoniae	CP020071	8	3542141-3572869	sul1_5	Entero_P1	NC_005856	incomplete	IntI1	In127	Yes
K. pneumoniae	CP020108	2	390258-418720	sul1_5	Entero_P1	NC_005856	incomplete	IntI1	In127	Yes
K. pneumoniae	CP020108	2	390258-418720	aadA2_1	Entero_P1	NC_005856	incomplete	IntI1	In127	Yes
K. pneumoniae	CP020108	2	390258-418720	aac(3)-Ib_1	Entero_P1	NC_005856	incomplete	IntI1	In127	Yes
K. pneumoniae	CP020108	2	390258-418720	sul1_5	Entero_P1	NC_005856	incomplete	IntI1	In127	Yes
K. pneumoniae	CP020108	2	390258-418720	aadA2_1	Entero_P1	NC_005856	incomplete	IntI1	In127	Yes
K. pneumoniae	CP020108	2	390258-418720	aac(3)-Ib_1	Entero_P1	NC_005856	incomplete	IntI1	In127	Yes
K. pneumoniae	CP020837	6	2430543-2446274	aac(3)-Ib_1	Entero_P1	NC_005856	incomplete	IntI1	In127	Yes
K. pneumoniae	CP020837	6	2430543-2446274	aadA2_1	Entero_P1	NC_005856	incomplete	IntI1	In127	Yes
K. pneumoniae	CP020837	6	2430543-2446274	sul1_5	Entero_P1	NC_005856	incomplete	IntI1	In127	Yes
K. pneumoniae	CP021539	7	2730838-2761566	aac(3)-Ib_1	Entero_P1	NC_005856	questionable	IntI1	In127	Yes
K. pneumoniae	CP021539	7	2730838-2761566	aadA2_1	Entero_P1	NC_005856	questionable	IntI1	In127	Yes
K. pneumoniae	CP021539	7	2730838-2761566	sul1_5	Entero_P1	NC_005856	questionable	IntI1	In127	Yes
K. pneumoniae	CP022023	3	4056493-4077087	sul2_2	Salmon_SJ46	NC_031129	questionable	IntI1	In127	Yes
K. pneumoniae	CP022023	3	4056493-4077087	aadA2_1	Salmon_SJ46	NC_031129	questionable	IntI1	In127	Yes
K. pneumoniae	CP022023	3	4056493-4077087	dfrA12_8	Salmon_SJ46	NC_031129	questionable	IntI1	In127	Yes
K. pneumoniae	CP022023	3	4056493-4077087	ant(3'')-Ia_1	Salmon_SJ46	NC_031129	questionable	IntI1	In127	Yes
K. pneumoniae	CP022882	2	190443-231075	sul1_5	Entero_phi80	NC_021190	questionable	IntI1	In127	Yes
K. pneumoniae	CP022882	2	190443-231075	aadA2_1	Entero_phi80	NC_021190	questionable	IntI1	In127	Yes
K. pneumoniae	CP022882	2	190443-231075	aac(3)-Ib_1	Entero_phi80	NC_021190	questionable	IntI1	In127	Yes
K. pneumoniae	CP022997	3	1426346-1454231	sul1_5	Entero_phi80	NC_021190	questionable	IntI1	In127	Yes
K. pneumoniae	CP022997	3	1426346-1454231	aadA2_1	Entero_phi80	NC_021190	questionable	IntI1	In127	Yes
K. pneumoniae	CP022997	3	1426346-1454231	aac(3)-Ib_1	Entero_phi80	NC_021190	questionable	IntI1	In127	Yes
K. pneumoniae	CP023722	6	2616880-2673995	aac(3)-Ib_1	Entero_phi80	NC_021190	questionable	No		No
K. pneumoniae	CP023722	6	2616880-2673995	aadA2_1	Entero_phi80	NC_021190	questionable	No		No
K. pneumoniae	CP023722	6	2616880-2673995	sul1_5	Entero_phi80	NC_021190	questionable	No		No
K. pneumoniae	CP023933	8	4428939-4469583	aac(3)-Ib_1	Entero_phi80	NC_021190	questionable	IntI1	In127	Yes
K. pneumoniae	CP023933	8	4428939-4469583	aadA2_1	Entero_phi80	NC_021190	questionable	IntI1	In127	Yes
K. pneumoniae	CP023933	8	4428939-4469583	sul1_5	Entero_phi80	NC_021190	questionable	IntI1	In127	Yes
K. pneumoniae	CP023941	5	3032949-3073581	sul1_5	Entero_phi80	NC_021190	questionable	IntI1	In127	Yes
K. pneumoniae	CP023941	5	3032949-3073581	aadA2_1	Entero_phi80	NC_021190	questionable	IntI1	In127	Yes
K. pneumoniae	CP023941	5	3032949-3073581	aac(3)-Ib_1	Entero_phi80	NC_021190	questionable	IntI1	In127	Yes
K. pneumoniae	CP023949	6	3530702-3556105	mdf(A)_1	Salmon_RE_2010	NC_019488	incomplete	No		No
K. pneumoniae	CP024191	3	3447493-3457262	sul1_5	Entero_phi80	NC_021190	questionable	IntI1	In127	Yes
K. pneumoniae	CP024191	3	3447493-3457262	aadA2_1	Entero_phi80	NC_021190	questionable	IntI1	In127	Yes
K. pneumoniae	CP024191	3	3447493-3457262	aac(3)-Ib_1	Entero_phi80	NC_021190	questionable	IntI1	In127	Yes
K. pneumoniae	CP024521	2	1694102-1727669	sul1_5	Entero_phi80	NC_021190	questionable	IntI1	In127	Yes
K. pneumoniae	CP024521	2	1694102-1727669	aadA2_1	Entero_phi80	NC_021190	questionable	IntI1	In127	Yes
K. pneumoniae	CP024521	2	1694102-1727669	aac(3)-Ib_1	Entero_phi80	NC_021190	questionable	IntI1	In127	Yes
K. pneumoniae	CP024528	3	3021906-3055473	sul1_5	Entero_phi80	NC_021190	questionable	IntI1	In127	Yes
K. pneumoniae	CP024528	3	3021906-3055473	aadA2_1	Entero_phi80	NC_021190	questionable	IntI1	In127	Yes
K. pneumoniae	CP024528	3	3021906-3055473	aac(3)-Ib_1	Entero_phi80	NC_021190	questionable	IntI1	In127	Yes
K. pneumoniae	CP024535	3	2989177-3022744	sul1_5	Entero_phi80	NC_021190	questionable	IntI1	In127	Yes
K. pneumoniae	CP024535	3	2989177-3022744	aadA2_1	Entero_phi80	NC_021190	questionable	IntI1	In127	Yes
K. pneumoniae	CP024535	3	2989177-3022744	aac(3)-Ib_1	Entero_phi80	NC_021190	questionable	IntI1	In127	Yes
K. pneumoniae	CP024549	3	3023026-3056593	sul1_5	Entero_phi80	NC_021190	questionable	IntI1	In127	Yes
K. pneumoniae	CP024549	3	3023026-3056593	aadA2_1	Entero_phi80	NC_021190	questionable	IntI1	In127	Yes
K. pneumoniae	CP024549	3	3023026-3056593	aac(3)-Ib_1	Entero_phi80	NC_021190	questionable	IntI1	In127	Yes
K. pneumoniae	CP024556	3	3023256-3056823	sul1_5	Entero_phi80	NC_021190	questionable	IntI1	In127	Yes
K. pneumoniae	CP024556	3	3023256-3056823	aadA2_1	Entero_phi80	NC_021190	questionable	IntI1	In127	Yes
K. pneumoniae	CP024556	3	3023256-3056823	aac(3)-Ib_1	Entero_phi80	NC_021190	questionable	IntI1	In127	Yes
K. pneumoniae	CP024563	2	1664379-1685215	aac(3)-Ib_1	Entero_phi80	NC_021190	questionable	IntI1	In127	Yes
K. pneumoniae	CP024563	2	1664379-1685215	aadA2_1	Entero_phi80	NC_021190	questionable	IntI1	In127	Yes
K. pneumoniae	CP024563	2	1664379-1685215	sul1_5	Entero_phi80	NC_021190	questionable	IntI1	In127	Yes
K. pneumoniae	CP024570	2	1664379-1685215	aac(3)-Ib_1	Entero_phi80	NC_021190	questionable	IntI1	In127	Yes
K. pneumoniae	CP024570	2	1664379-1685215	aadA2_1	Entero_phi80	NC_021190	questionable	IntI1	In127	Yes
K. pneumoniae	CP024570	2	1664379-1685215	sul1_5	Entero_phi80	NC_021190	questionable	IntI1	In127	Yes
K. pneumoniae	CP025456	5	2280864-2321348	aac(3)-Ib_1	Entero_phi80	NC_021190	questionable	IntI1	In127	Yes
K. pneumoniae	CP025456	5	2280864-2321348	aadA2_1	Entero_phi80	NC_021190	questionable	IntI1	In127	Yes
K. pneumoniae	CP025456	5	2280864-2321348	sul1_5	Entero_phi80	NC_021190	questionable	IntI1	In127	Yes
K. pneumoniae	CP025456	9	4214266-4261018	oqxA_1	Salmon_Fels_2	NC_010463	intact	IntI1	In127	No
K. pneumoniae	CP025461	5	2288138-2309901	aac(3)-Ib_1	Escher_HK639	NC_016158	incomplete	IntI1	In127	Yes
K. pneumoniae	CP025461	5	2288138-2309901	aadA2_1	Escher_HK639	NC_016158	incomplete	IntI1	In127	Yes
K. pneumoniae	CP025461	5	2288138-2309901	sul1_5	Escher_HK639	NC_016158	incomplete	IntI1	In127	Yes
K. pneumoniae	CP025951	2	1685903-1726535	sul1_5	Entero_phi80	NC_021190	questionable	IntI1	In127	Yes
K. pneumoniae	CP025951	2	1685903-1726535	aadA2_1	Entero_phi80	NC_021190	questionable	IntI1	In127	Yes
K. pneumoniae	CP025951	2	1685903-1726535	aac(3)-Ib_1	Entero_phi80	NC_021190	questionable	IntI1	In127	Yes
K. pneumoniae	CP026130	5	3101944-3142576	sul1_5	Entero_phi80	NC_021190	questionable	IntI1	In127, In610	Yes
K. pneumoniae	CP026130	5	3101944-3142576	aadA2_1	Entero_phi80	NC_021190	questionable	IntI1	In127, In610	Yes
K. pneumoniae	CP026130	5	3101944-3142576	aac(3)-Ib_1	Entero_phi80	NC_021190	questionable	IntI1	In127, In610	Yes
K. pneumoniae	CP026132	5	3120329-3160961	sul1_5	Entero_phi80	NC_021190	questionable	IntI1	In127, In610	Yes
K. pneumoniae	CP026132	5	3120329-3160961	aadA2_1	Entero_phi80	NC_021190	questionable	IntI1	In127, In610	Yes
K. pneumoniae	CP026132	5	3120329-3160961	aac(3)-Ib_1	Entero_phi80	NC_021190	questionable	IntI1	In127, In610	Yes
K. pneumoniae	CP026136	5	3117815-3158447	sul1_5	Entero_phi80	NC_021190	questionable	IntI1	In127, In610	Yes
K. pneumoniae	CP026136	5	3117815-3158447	aadA2_1	Entero_phi80	NC_021190	questionable	IntI1	In127, In610	Yes
K. pneumoniae	CP026136	5	3117815-3158447	aac(3)-Ib_1	Entero_phi80	NC_021190	questionable	IntI1	In127, In610	Yes
K. pneumoniae	CP026140	5	3095827-3136459	sul1_5	Entero_phi80	NC_021190	questionable	IntI1	In127, In610	Yes
K. pneumoniae	CP026140	5	3095827-3136459	aadA2_1	Entero_phi80	NC_021190	questionable	IntI1	In127, In610	Yes
K. pneumoniae	CP026140	5	3095827-3136459	aac(3)-Ib_1	Entero_phi80	NC_021190	questionable	IntI1	In127, In610	Yes
K. pneumoniae	CP026145	5	3102972-3143603	sul1_5	Entero_phi80	NC_021190	questionable	IntI1	In1680, In610	Yes
K. pneumoniae	CP026145	5	3102972-3143603	aadA2_1	Entero_phi80	NC_021190	questionable	IntI1	In1680, In610	Yes
K. pneumoniae	CP026145	5	3102972-3143603	aac(3)-Ib_1	Entero_phi80	NC_021190	questionable	IntI1	In1680, In610	Yes
K. pneumoniae	CP026149	5	3124100-3164732	sul1_5	Entero_phi80	NC_021190	questionable	IntI1	In127, In610	Yes
K. pneumoniae	CP026149	5	3124100-3164732	aadA2_1	Entero_phi80	NC_021190	questionable	IntI1	In127, In610	Yes
K. pneumoniae	CP026149	5	3124100-3164732	aac(3)-Ib_1	Entero_phi80	NC_021190	questionable	IntI1	In127, In610	Yes
K. pneumoniae	CP026159	1	1169435-1194285	oqxB_1	Entero_P4	NC_001609	questionable	No		No
K. pneumoniae	CP026159	1	1169435-1194285	oqxA_1	Entero_P4	NC_001609	questionable	No		No
K. pneumoniae	CP026177	5	1093213-1151286	oqxA_1	Entero_mEp235	NC_019708	intact	No		No
K. pneumoniae	CP026177	5	1093213-1151286	oqxB_1	Entero_mEp235	NC_019708	intact	No		No
K. pneumoniae	CP027068	6	3118247-3160079	sul1_5	Entero_phi80	NC_021190	intact	IntI1	In127	Yes
K. pneumoniae	CP027068	6	3118247-3160079	aadA2_1	Entero_phi80	NC_021190	intact	IntI1	In127	Yes
K. pneumoniae	CP027068	6	3118247-3160079	aac(3)-Ib_1	Entero_phi80	NC_021190	intact	IntI1	In127	Yes
K. pneumoniae	CP027146	1	987-66715	sul1_5	Escher_HK639	NC_016158	intact	IntI1	In127	No
K. pneumoniae	CP027146	1	987-66715	aadA2_1	Escher_HK639	NC_016158	intact	IntI1	In127	No
K. pneumoniae	CP027146	1	987-66715	aac(3)-Ib_1	Escher_HK639	NC_016158	intact	IntI1	In127	No
K. pneumoniae	CP028180	5	3189656-3278003	sul1_5	Escher_HK639	NC_016158	intact	IntI1	In127	Yes
K. pneumoniae	CP028180	5	3189656-3278003	aadA2_1	Escher_HK639	NC_016158	intact	IntI1	In127	Yes
K. pneumoniae	CP028180	5	3189656-3278003	aac(3)-Ib_1	Escher_HK639	NC_016158	intact	IntI1	In127	Yes
K. pneumoniae	CP028542	6	1905606-1946847	aac(3)-Ib_1	Entero_phi80	NC_021190	questionable	IntI1	In127	Yes
K. pneumoniae	CP028542	6	1905606-1946847	aadA2_1	Entero_phi80	NC_021190	questionable	IntI1	In127	Yes
K. pneumoniae	CP028542	6	1905606-1946847	sul1_5	Entero_phi80	NC_021190	questionable	IntI1	In127	Yes
K. pneumoniae	CP028548	4	3085578-3126039	sul1_5	Entero_phi80	NC_021190	questionable	IntI1	In127, In610	Yes
K. pneumoniae	CP028548	4	3085578-3126039	aadA2_1	Entero_phi80	NC_021190	questionable	IntI1	In127, In610	Yes
K. pneumoniae	CP028548	4	3085578-3126039	aac(3)-Ib_1	Entero_phi80	NC_021190	questionable	IntI1	In127, In610	Yes
K. pneumoniae	CP028583	6	3131637-3173370	sul1_5	Entero_phi80	NC_021190	intact	IntI1	In127	Yes
K. pneumoniae	CP028583	6	3131637-3173370	aadA2_1	Entero_phi80	NC_021190	intact	IntI1	In127	Yes
K. pneumoniae	CP028583	6	3131637-3173370	aac(3)-Ib_1	Entero_phi80	NC_021190	intact	IntI1	In127	Yes
K. pneumoniae	CP028583	8	3636744-3703194	mdf(A)_1	Salmon_Fels_2	NC_010463	intact	IntI1	In127	No
K. pneumoniae	CP028787	1	1183650-1201980	oqxB_1	Entero_P4	NC_001609	questionable	No		No
K. pneumoniae	CP028787	1	1183650-1201980	oqxA_1	Entero_P4	NC_001609	questionable	No		No
K. pneumoniae	CP028797	2	1247873-1294625	oqxB_1	Salmon_Fels_2	NC_010463	intact	No		No
K. pneumoniae	CP028797	2	1247873-1294625	oqxA_1	Salmon_Fels_2	NC_010463	intact	No		No
K. pneumoniae	CP028797	8	3627227-3678676	mdf(A)_1	Entero_Tyrion	NC_031077	questionable	No		No
K. pneumoniae	CP029384	6	3122444-3164177	sul1_5	Entero_phi80	NC_021190	intact	IntI1	In127	Yes
K. pneumoniae	CP029384	6	3122444-3164177	aadA2_1	Entero_phi80	NC_021190	intact	IntI1	In127	Yes
K. pneumoniae	CP029384	6	3122444-3164177	aac(3)-Ib_1	Entero_phi80	NC_021190	intact	IntI1	In127	Yes
K. pneumoniae	CP029738	5	4322947-4362349	blaSHV-12_1	Escher_RCS47	NC_042128	incomplete	No		No
K. pneumoniae	CP029738	5	4322947-4362349	blaSHV-12_1	Escher_RCS47	NC_042128	incomplete	No		No
K. pneumoniae	CP029738	5	4322947-4362349	blaSHV-12_1	Escher_RCS47	NC_042128	incomplete	No		No
K. pneumoniae	CP029738	5	4322947-4362349	blaSHV-12_1	Escher_RCS47	NC_042128	incomplete	No		No
K. pneumoniae	CP029738	5	4322947-4362349	blaSHV-12_1	Escher_RCS47	NC_042128	incomplete	No		No
K. pneumoniae	CP029738	5	4322947-4362349	blaSHV-12_1	Escher_RCS47	NC_042128	incomplete	No		No
K. pneumoniae	CP029738	5	4322947-4362349	blaSHV-12_1	Escher_RCS47	NC_042128	incomplete	No		No
K. pneumoniae	CP031721	5	3139280-3179747	sul1_5	Entero_phi80	NC_021190	questionable	No		Yes
K. pneumoniae	CP031721	5	3139280-3179747	aadA2_1	Entero_phi80	NC_021190	questionable	No		Yes
K. pneumoniae	CP031721	5	3139280-3179747	aac(3)-Ib_1	Entero_phi80	NC_021190	questionable	No		Yes
K. pneumoniae	CP031800	7	2345374-2370789	mdf(A)_1	Salmon_RE_2010	NC_019488	incomplete	No		No
K. pneumoniae	CP032163	5	3091970-3133702	sul1_5	Entero_phi80	NC_021190	intact	IntI1	In127	Yes
K. pneumoniae	CP032163	5	3091970-3133702	aadA2_1	Entero_phi80	NC_021190	intact	IntI1	In127	Yes
K. pneumoniae	CP032163	5	3091970-3133702	aac(3)-Ib_1	Entero_phi80	NC_021190	intact	IntI1	In127	Yes
K. pneumoniae	CP032207	5	4167555-4186481	aac(3)-Ib_1	Entero_phi80	NC_021190	questionable	IntI1	In127	Yes
K. pneumoniae	CP032207	5	4167555-4186481	aadA2_1	Entero_phi80	NC_021190	questionable	IntI1	In127	Yes
K. pneumoniae	CP032207	5	4167555-4186481	sul1_5	Entero_phi80	NC_021190	questionable	IntI1	In127	Yes
K. pneumoniae	CP033396	7	3131805-3173538	sul1_5	Entero_phi80	NC_021190	questionable	IntI1	In127	Yes
K. pneumoniae	CP033396	7	3131805-3173538	aadA2_1	Entero_phi80	NC_021190	questionable	IntI1	In127	Yes
K. pneumoniae	CP033396	7	3131805-3173538	aac(3)-Ib_1	Entero_phi80	NC_021190	questionable	IntI1	In127	Yes
K. pneumoniae	CP033396	9	3636912-3703362	mdf(A)_1	Salmon_Fels_2	NC_010463	intact	IntI1	In127	No
K. pneumoniae	CP033625	1	1123799-1185782	oqxB_1	Salmon_Fels_2	NC_010463	intact	No		No
K. pneumoniae	CP033625	1	1123799-1185782	oqxA_1	Salmon_Fels_2	NC_010463	intact	No		No
K. pneumoniae	CP033954	5	3113452-3154084	sul1_5	Entero_phi80	NC_021190	questionable	IntI1	In127	Yes
K. pneumoniae	CP033954	5	3113452-3154084	aadA2_1	Entero_phi80	NC_021190	questionable	IntI1	In127	Yes
K. pneumoniae	CP033954	5	3113452-3154084	aac(3)-Ib_1	Entero_phi80	NC_021190	questionable	IntI1	In127	Yes
K. pneumoniae	CP033960	3	1257754-1324280	oqxB_1	Salmon_Fels_2	NC_010463	intact	IntI1	In127	No
K. pneumoniae	CP033960	6	3131950-3173683	sul1_5	Entero_phi80	NC_021190	intact	IntI1	In127	Yes
K. pneumoniae	CP033960	6	3131950-3173683	aadA2_1	Entero_phi80	NC_021190	intact	IntI1	In127	Yes
K. pneumoniae	CP033960	6	3131950-3173683	aac(3)-Ib_1	Entero_phi80	NC_021190	intact	IntI1	In127	Yes
K. pneumoniae	CP034123	6	3108562-3149194	sul1_5	Entero_phi80	NC_021190	questionable	IntI1	In127	Yes
K. pneumoniae	CP034123	6	3108562-3149194	aadA2_1	Entero_phi80	NC_021190	questionable	IntI1	In127	Yes
K. pneumoniae	CP034123	6	3108562-3149194	aac(3)-Ib_1	Entero_phi80	NC_021190	questionable	IntI1	In127	Yes
K. pneumoniae	CP034249	4	2989613-3078670	sul1_5	Escher_HK639	NC_016158	intact	IntI1	In127	Yes
K. pneumoniae	CP034249	4	2989613-3078670	aadA2_1	Escher_HK639	NC_016158	intact	IntI1	In127	Yes
K. pneumoniae	CP034249	4	2989613-3078670	aac(3)-Ib_1	Escher_HK639	NC_016158	intact	IntI1	In127	Yes
K. pneumoniae	CP034327	2	1055402-1105842	oqxA_1	Salmon_Fels_2	NC_010463	intact	No		No
K. pneumoniae	CP034415	5	3113259-3153891	sul1_5	Entero_phi80	NC_021190	questionable	No		Yes
K. pneumoniae	CP034415	5	3113259-3153891	aadA2_1	Entero_phi80	NC_021190	questionable	No		Yes
K. pneumoniae	CP034415	5	3113259-3153891	aac(3)-Ib_1	Entero_phi80	NC_021190	questionable	No		Yes
K. pneumoniae	CP036300	5	3115138-3155605	sul1_5	Entero_phi80	NC_021190	questionable	No		Yes
K. pneumoniae	CP036300	5	3115138-3155605	aadA2_1	Entero_phi80	NC_021190	questionable	No		Yes
K. pneumoniae	CP036300	5	3115138-3155605	aac(3)-Ib_1	Entero_phi80	NC_021190	questionable	No		Yes
K. pneumoniae	CP036305	2	1230296-1277086	oqxB_1	Salmon_Fels_2	NC_010463	intact	No		No
K. pneumoniae	CP036305	2	1230296-1277086	oqxA_1	Salmon_Fels_2	NC_010463	intact	No		No
K. pneumoniae	CP036305	5	3123612-3165345	sul1_5	Entero_phi80	NC_021190	intact	No		Yes
K. pneumoniae	CP036305	5	3123612-3165345	aadA2_1	Entero_phi80	NC_021190	intact	No		Yes
K. pneumoniae	CP036305	5	3123612-3165345	aac(3)-Ib_1	Entero_phi80	NC_021190	intact	No		Yes
K. pneumoniae	CP036320	2	342758-368172	mdf(A)_1	Salmon_RE_2010	NC_019488	incomplete	No		No
K. pneumoniae	CP036327	4	1634914-1660327	mdf(A)_1	Salmon_RE_2010	NC_019488	incomplete	No		No
K. pneumoniae	CP036361	6	3131639-3173372	sul1_5	Entero_phi80	NC_021190	intact	No		Yes
K. pneumoniae	CP036361	6	3131639-3173372	aadA2_1	Entero_phi80	NC_021190	intact	No		Yes
K. pneumoniae	CP036361	6	3131639-3173372	aac(3)-Ib_1	Entero_phi80	NC_021190	intact	No		Yes
K. pneumoniae	CP036361	8	3636746-3703196	mdf(A)_1	Salmon_Fels_2	NC_010463	intact	No		No
K. pneumoniae	CP036365	6	3119766-3161511	aac(3)-Ib_1	Entero_phi80	NC_021190	intact	IntI1	In127	Yes
K. pneumoniae	CP036365	6	3131639-3173372	aadA2_1	Entero_phi80	NC_021190	intact	IntI1	In127	Yes
K. pneumoniae	CP036365	6	3131639-3173372	sul1_5	Entero_phi80	NC_021190	intact	IntI1	In127	Yes
K. pneumoniae	CP036371	6	1905606-1946847	aac(3)-Ib_1	Entero_phi80	NC_021190	questionable	IntI1	In127	Yes
K. pneumoniae	CP036371	6	1905606-1946847	aadA2_1	Entero_phi80	NC_021190	questionable	IntI1	In127	Yes
K. pneumoniae	CP036371	6	1905606-1946847	sul1_5	Entero_phi80	NC_021190	questionable	IntI1	In127	Yes
K. pneumoniae	CP037963	1	1183650-1201980	oqxB_1	Entero_P4	NC_001609	questionable	No		No
K. pneumoniae	CP037963	1	1183650-1201980	oqxA_1	Entero_P4	NC_001609	questionable	No		No
K. pneumoniae	CP040533	2	1188498-1255024	oqxB_1	Salmon_Fels_2	NC_010463	intact	IntI1	In127	No
K. pneumoniae	CP040533	5	3066428-3108989	sul1_5	Entero_phi80	NC_021190	intact	IntI1	In127	Yes
K. pneumoniae	CP040533	5	3066428-3108989	aadA2_1	Entero_phi80	NC_021190	intact	IntI1	In127	Yes
K. pneumoniae	CP040533	5	3066428-3108989	aac(3)-Ib_1	Entero_phi80	NC_021190	intact	IntI1	In127	Yes
K. pneumoniae	CP040539	4	2763203-2829729	oqxB_1	Salmon_Fels_2	NC_010463	intact	IntI1	In127	No
K. pneumoniae	CP040539	7	4639060-4680793	sul1_5	Entero_phi80	NC_021190	intact	IntI1	In127	Yes
K. pneumoniae	CP040539	7	4639060-4680793	aadA2_1	Entero_phi80	NC_021190	intact	IntI1	In127	Yes
K. pneumoniae	CP040539	7	4639060-4680793	aac(3)-Ib_1	Entero_phi80	NC_021190	intact	IntI1	In127	Yes
K. pneumoniae	CP040545	2	1188254-1254780	oqxB_1	Salmon_Fels_2	NC_010463	intact	IntI1	In127	No
K. pneumoniae	CP040545	5	3085181-3126914	sul1_5	Entero_phi80	NC_021190	intact	IntI1	In127	Yes
K. pneumoniae	CP040545	5	3085181-3126914	aadA2_1	Entero_phi80	NC_021190	intact	IntI1	In127	Yes
K. pneumoniae	CP040545	5	3085181-3126914	aac(3)-Ib_1	Entero_phi80	NC_021190	intact	IntI1	In127	Yes
K. pneumoniae	CP041099	1	1183735-1202065	oqxB_1	Entero_P4	NC_001609	intact	No		No
K. pneumoniae	CP041099	1	1183735-1202065	oqxA_1	Entero_P4	NC_001609	intact	No		No
K. pneumoniae	CP041373	5	3117624-3159357	sul1_5	Entero_phi80	NC_021190	intact	IntI1	In127	Yes
K. pneumoniae	CP041373	5	3117624-3159357	aadA2_1	Entero_phi80	NC_021190	intact	IntI1	In127	Yes
K. pneumoniae	CP041373	5	3117624-3159357	aac(3)-Ib_1	Entero_phi80	NC_021190	intact	IntI1	In127	Yes
K. pneumoniae	CP042481	5	4327970-4351065	oqxA_1	Entero_P4	NC_001609	intact	No		No
K. pneumoniae	CP043047	9	4445977-4461708	aac(3)-Ib_1	Entero_P1	NC_005856	intact	IntI1	In127	Yes
K. pneumoniae	CP043047	9	4445977-4461708	aadA2_1	Entero_P1	NC_005856	intact	IntI1	In127	Yes
K. pneumoniae	CP043047	9	4445977-4461708	sul1_5	Entero_P1	NC_005856	intact	IntI1	In127	Yes
K. pneumoniae	CP043932	4	4315070-4332224	oqxB_1	Entero_P4	NC_001609	questionable	No		No
K. pneumoniae	CP043932	4	4315070-4332224	oqxA_1	Entero_P4	NC_001609	questionable	No		No
P. aeruinosa	AP014651	3	969595-1010089	aph(3')-IIb_2	Pseudo_JBD25	NC_027992	intact	IntI1	In0, In25, In1155, In0	No
P. aeruinosa	CP007147	4	2742034-2782067	crpP_1	Bacill_phBC6A51	NC_004820	incomplete	No		No
P. aeruinosa	CP007399	1	912749-981735	catB7_1	Pseudo_Pf1	NC_001331	intact	No		No
P. aeruinosa	CP008857	3	2795772-2819213	catB7_1	Pseudo_Pf1	NC_001331	questionable	IntI1	In1254	No
P. aeruinosa	CP008862	3	1308655-1325060	crpP_1	Bacill_phBC6A51	NC_004820	incomplete	No		No
P. aeruinosa	CP008863	8	4852142-4888398	crpP_1	Bacill_phBC6A51	NC_004820	incomplete	No		No
P. aeruinosa	CP008866	5	5455043-5488929	crpP_1	Bacill_phBC6A51	NC_004820	incomplete	No		No
P. aeruinosa	CP011857	2	796816-837258	aph(3')-IIb_1	Pseudo_JBD25	NC_027992	intact	No		No
P. aeruinosa	CP012001	3	4718931-4777004	catB7_1	Pseudo_phiCTX	NC_003278	intact	No		No
P. aeruinosa	CP012583	5	4426433-4455814	sul1_5	Staphy_SPbeta_like	NC_029119	questionable	IntI1	In1336, In1339	No
P. aeruinosa	CP012583	5	4426433-4455814	dfrA1_8	Staphy_SPbeta_like	NC_029119	questionable	IntI1	In1336, In1339	No
P. aeruinosa	CP012583	5	4426433-4455814	aadA2_1	Staphy_SPbeta_like	NC_029119	questionable	IntI1	In1336, In1339	No
P. aeruinosa	CP012583	5	4426433-4455814	cmlA1_2	Staphy_SPbeta_like	NC_029119	questionable	IntI1	In1336, In1339	No
P. aeruinosa	CP012583	5	4426433-4455814	ant(3'')-Ii-aac(6')-IId_1	Staphy_SPbeta_like	NC_029119	questionable	IntI1	In1336, In1339	No
P. aeruinosa	CP012583	5	4426433-4455814	ant(3'')-Ia_1	Staphy_SPbeta_like	NC_029119	questionable	IntI1	In1336, In1339	No
P. aeruinosa	CP012583	5	4426433-4455814	tet(C)_3	Staphy_SPbeta_like	NC_029119	questionable	IntI1	In1336, In1339	No
P. aeruinosa	CP012583	5	4426433-4455814	aph(3')-Ia_7	Staphy_SPbeta_like	NC_029119	questionable	IntI1	In1336, In1339	No
P. aeruinosa	CP013245	2	3496797-3523327	crpP_1	Bacill_phBC6A51	NC_004820	incomplete	No		No
P. aeruinosa	CP014999	8	5258959-5289256	catB7_1	Pseudo_Pf1	NC_001331	intact	IntI1	In136	No
P. aeruinosa	CP015003	13	5394152-5424449	catB7_1	Pseudo_Pf1	NC_001331	intact	IntI1	In163	No
P. aeruinosa	CP015377	2	695723-728978	crpP_1	Bacill_phBC6A51	NC_004820	incomplete	No		No
P. aeruinosa	CP021775	5	2648346-2704725	aac(3)-Ib_1	Acinet_vB_AbaM_ME3	NC_041884	intact	IntI1	In51, In173, In1212, In173, In1403 and In1404	Yes
P. aeruinosa	CP021775	5	2648346-2704725	aadA6_1	Acinet_vB_AbaM_ME3	NC_041884	intact	IntI1	In51, In173, In1212, In173, In1403 and In1404	Yes
P. aeruinosa	CP021775	5	2648346-2704725	sul1_5	Acinet_vB_AbaM_ME3	NC_041884	intact	IntI1	In51, In173, In1212, In173, In1403 and In1404	Yes
P. aeruinosa	CP025055	4	2479066-2530350	ant(3'')-Ia_1	Acinet_vB_AbaM_ME3	NC_041884	intact	IntI1	In7	Yes
P. aeruinosa	CP025055	4	2479066-2530350	ant(2'')-Ia_1	Acinet_vB_AbaM_ME3	NC_041884	intact	IntI1	In7	Yes
P. aeruinosa	CP025055	4	2479066-2530350	sul1_5	Acinet_vB_AbaM_ME3	NC_041884	intact	IntI1	In7	Yes
P. aeruinosa	CP025055	4	2479066-2530350	dfrA10_1	Acinet_vB_AbaM_ME3	NC_041884	intact	IntI1	In7	Yes
P. aeruinosa	CP025055	4	2479066-2530350	sul1_5	Acinet_vB_AbaM_ME3	NC_041884	intact	IntI1	In7	Yes
P. aeruinosa	CP025056	4	2479066-2530350	ant(3'')-Ia_1	Acinet_vB_AbaM_ME3	NC_041884	intact	IntI1	In7	Yes
P. aeruinosa	CP025056	4	2479066-2530350	ant(2'')-Ia_1	Acinet_vB_AbaM_ME3	NC_041884	intact	IntI1	In7	Yes
P. aeruinosa	CP025056	4	2479066-2530350	sul1_5	Acinet_vB_AbaM_ME3	NC_041884	intact	IntI1	In7	Yes
P. aeruinosa	CP025056	4	2479066-2530350	dfrA10_1	Acinet_vB_AbaM_ME3	NC_041884	intact	IntI1	In7	Yes
P. aeruinosa	CP025056	4	2479066-2530350	sul1_5	Acinet_vB_AbaM_ME3	NC_041884	intact	IntI1	In7	Yes
P. aeruinosa	CP027172	7	4668457-4706753	ant(3'')-Ia_1	Acinet_vB_AbaM_ME3	NC_041884	questionable	IntI1	In1514, In173,In1212, In1515, In51	No
P. aeruinosa	CP029605	3	2394201-2454109	ant(3'')-Ia_1	Acinet_vB_AbaM_ME3	NC_041884	intact	No		No
P. aeruinosa	CP029605	3	2394201-2454109	ant(2'')-Ia_13	Acinet_vB_AbaM_ME3	NC_041884	intact	No		No
P. aeruinosa	CP029605	3	2394201-2454109	sul1_5	Acinet_vB_AbaM_ME3	NC_041884	intact	No		No
P. aeruinosa	CP029605	7	5046861-5117509	ant(3'')-Ia_1	Pseudo_F10	NC_007805	intact	No		No
P. aeruinosa	CP029605	7	5046861-5117509	sul1_5	Pseudo_F10	NC_007805	intact	No		No
P. aeruinosa	CP029707	4	4140849-4176776	crpP_1	Bacill_phBC6A51	NC_004820	questionable	IntI1	In1514, In173,In1212, In1515, In51	No
P. aeruinosa	CP033843	6	5091761-5134305	sul1_5	Bacill_Shanette	NC_028983	questionable	IntI1	In275	Yes
P. aeruinosa	CP033843	6	5091761-5134305	cmlA1_1	Bacill_Shanette	NC_028983	questionable	IntI1	In275	Yes
P. aeruinosa	CP033843	6	5091761-5134305	aac(3)-Ic_1	Bacill_Shanette	NC_028983	questionable	IntI1	In275	Yes
P. aeruinosa	CP033843	6	5091761-5134305	ant(3'')-Ia_1	Bacill_Shanette	NC_028983	questionable	IntI1	In275	Yes
P. aeruinosa	CP034435	5	6517138-6545684	sul1_5	Staphy_SPbeta_like	NC_029119	questionable	IntI1	In1623	Yes
P. aeruinosa	CP034435	5	6517138-6545684	blaVEB-1_1	Staphy_SPbeta_like	NC_029119	questionable	IntI1	In1623	Yes
P. aeruinosa	CP034435	5	6517138-6545684	tet(A)_6	Staphy_SPbeta_like	NC_029119	questionable	IntI1	In1623	Yes
P. aeruinosa	CP034435	5	6517138-6545684	sul1_5	Staphy_SPbeta_like	NC_029119	questionable	IntI1	In1623	Yes
P. aeruinosa	CP034435	5	6517138-6545684	ant(3'')-Ia_1	Staphy_SPbeta_like	NC_029119	questionable	IntI1	In1623	Yes
P. aeruinosa	CP034435	5	6517138-6545684	blaOXA-10_1	Staphy_SPbeta_like	NC_029119	questionable	IntI1	In1623	Yes
P. aeruinosa	CP034435	5	6517138-6545684	dfrB2_2	Staphy_SPbeta_like	NC_029119	questionable	IntI1	In1623	Yes
P. aeruinosa	CP034435	5	6517138-6545684	ant(3'')-Ia_1	Staphy_SPbeta_like	NC_029119	questionable	IntI1	In1623	Yes
P. aeruinosa	NC_021577	2	1097352-1136484	crpP_1	Bacill_phBC6A51	NC_004820	incomplete	No		No
S. aureus	AP017321	1	1-31941	aac(6')-aph(2'')_1	Staphy_SPbeta_like	NC_029119	questionable	No		No
S. aureus	AP017321	1	1-31941	blaZ_29	Staphy_SPbeta_like	NC_029119	questionable	No		No
S. aureus	AP019305	3	698486-755244	aac(6')-aph(2'')_1	Staphy_phiN315	NC_004740	intact	No		No
S. aureus	AP019306	3	696094-752852	aac(6')-aph(2'')_1	Staphy_phiN315	NC_004740	intact	No		No
S. aureus	AP020319	1	7236-32637	blaZ_1	Staphy_SPbeta_like	NC_029119	incomplete	No		No
S. aureus	AP020319	1	7236-32637	aac(6')-aph(2'')_1	Staphy_SPbeta_like	NC_029119	incomplete	No		No
S. aureus	AP020319	1	7236-32637	fosD_1	Staphy_SPbeta_like	NC_029119	incomplete	No		No
S. aureus	AP020319	1	7236-32637	blaZ_78	Staphy_SPbeta_like	NC_029119	incomplete	No		No
S. aureus	CP007447	6	2193450-2322350	aac(6')-aph(2'')_1	Staphy_SPbeta_like	NC_029119	incomplete	No		No
S. aureus	CP007447	6	2193450-2322350	cfr(C)_1	Staphy_SPbeta_like	NC_029119	incomplete	No		No
S. aureus	CP007447	6	2193450-2322350	aph(3')-III_1	Staphy_SPbeta_like	NC_029119	incomplete	No		No
S. aureus	CP007447	6	2193450-2322350	ant(6)-Ia_1	Staphy_SPbeta_like	NC_029119	incomplete	No		No
S. aureus	CP010526	2	882484-904467	dfrG_1	Staphy_PT1028	NC_007045	incomplete	No		No
S. aureus	CP013957	6	2224183-2351046	aac(6')-aph(2'')_1	Staphy_SPbeta_like	NC_029119	intact	No		No
S. aureus	CP013957	6	2224183-2351046	cfr(C)_1	Staphy_SPbeta_like	NC_029119	intact	No		No
S. aureus	CP013957	6	2224183-2351046	aph(3')-III_1	Staphy_SPbeta_like	NC_029119	intact	No		No
S. aureus	CP013957	6	2224183-2351046	ant(6)-Ia_1	Staphy_SPbeta_like	NC_029119	intact	No		No
S. aureus	CP014368	5	1600813-1664502	dfrG_1	Staphy_phi2958PVL	NC_011344	intact	No		No
S. aureus	CP014371	5	1600916-1664594	dfrG_1	Staphy_phi2958PVL	NC_011344	intact	No		No
S. aureus	CP014376	5	1600916-1664594	dfrG_1	Staphy_phi2958PVL	NC_011344	intact	No		No
S. aureus	CP014384	5	1600829-1664518	dfrG_1	Staphy_phi2958PVL	NC_011344	intact	No		No
S. aureus	CP014392	5	1600916-1664594	dfrG_1	Staphy_phi2958PVL	NC_011344	intact	No		No
S. aureus	CP014397	5	1600916-1664594	dfrG_1	Staphy_phi2958PVL	NC_011344	intact	No		No
S. aureus	CP014402	5	1600916-1664594	dfrG_1	Staphy_phi2958PVL	NC_011344	intact	No		No
S. aureus	CP014407	4	1557478-1621167	dfrG_1	Staphy_phi2958PVL	NC_011344	intact	No		No
S. aureus	CP014409	5	1600825-1664514	dfrG_1	Staphy_phi2958PVL	NC_011344	intact	No		No
S. aureus	CP014415	5	1601063-1664752	dfrG_1	Staphy_phi2958PVL	NC_011344	intact	No		No
S. aureus	CP014420	5	1601063-1664752	dfrG_1	Staphy_phi2958PVL	NC_011344	intact	No		No
S. aureus	CP014423	5	1601063-1664752	dfrG_1	Staphy_phi2958PVL	NC_011344	intact	No		No
S. aureus	CP014429	5	1601063-1664752	dfrG_1	Staphy_phi2958PVL	NC_011344	intact	No		No
S. aureus	CP014432	5	1596544-1660233	dfrG_1	Staphy_phi2958PVL	NC_011344	intact	No		No
S. aureus	CP014435	5	1600825-1664514	dfrG_1	Staphy_phi2958PVL	NC_011344	intact	No		No
S. aureus	CP014438	5	1596543-1660232	dfrG_1	Staphy_phi2958PVL	NC_011344	intact	No		No
S. aureus	CP014441	5	1596543-1660232	dfrG_1	Staphy_phi2958PVL	NC_011344	intact	No		No
S. aureus	CP014444	5	1601063-1664752	dfrG_1	Staphy_phi2958PVL	NC_011344	intact	No		No
S. aureus	CP015447	5	2178499-2318883	aac(6')-aph(2'')_1	Staphy_SPbeta_like	NC_029119	intact	No		No
S. aureus	CP015447	5	2178499-2318883	cfr(C)_1	Staphy_SPbeta_like	NC_029119	intact	No		No
S. aureus	CP015447	5	2178499-2318883	aph(3')-III_1	Staphy_SPbeta_like	NC_029119	intact	No		No
S. aureus	CP015447	5	2178499-2318883	ant(6)-Ia_1	Staphy_SPbeta_like	NC_029119	intact	No		No
S. aureus	CP018629	6	2196978-2327572	aac(6')-aph(2'')_1	Staphy_SPbeta_like	NC_029119	intact	No		No
S. aureus	CP018629	6	2196978-2327572	cfr(C)_1	Staphy_SPbeta_like	NC_029119	intact	No		No
S. aureus	CP018629	6	2196978-2327572	aph(3')-III_1	Staphy_SPbeta_like	NC_029119	intact	No		No
S. aureus	CP018629	6	2196978-2327572	ant(6)-Ia_1	Staphy_SPbeta_like	NC_029119	intact	No		No
S. aureus	CP019945	1	113391-148337	blaZ_78	Staphy_SPbeta_like	NC_029119	questionable	No		No
S. aureus	CP019945	1	113391-148337	aac(6')-aph(2'')_1	Staphy_SPbeta_like	NC_029119	questionable	No		No
S. aureus	CP019945	1	113391-148337	lnu(B)_2	Staphy_SPbeta_like	NC_029119	questionable	No		No
S. aureus	CP019945	1	113391-148337	lsa(E)_1	Staphy_SPbeta_like	NC_029119	questionable	No		No
S. aureus	CP019945	1	113391-148337	ant(6)-Ia_2	Staphy_SPbeta_like	NC_029119	questionable	No		No
S. aureus	CP027788	7	2183218-2313814	aac(6')-aph(2'')_1	Staphy_SPbeta_like	NC_029119	intact	No		No
S. aureus	CP027788	7	2183218-2313814	cfr(C)_1	Staphy_SPbeta_like	NC_029119	intact	No		No
S. aureus	CP027788	7	2183218-2313814	aph(3')-III_1	Staphy_SPbeta_like	NC_029119	intact	No		No
S. aureus	CP027788	7	2183218-2313814	ant(6)-Ia_1	Staphy_SPbeta_like	NC_029119	intact	No		No
S. aureus	CP029080	1	475716-532891	mecA_6	Staphy_SPbeta_like	NC_029119	intact	No		No
S. aureus	CP029080	1	475716-532891	fusC_1	Staphy_SPbeta_like	NC_029119	intact	No		No
S. aureus	CP029198	5	2173238-2224821	aac(6')-aph(2'')_1	Staphy_phiN315	NC_004740	intact	No		No
S. aureus	CP029685	2	986197-1024061	ant(9)-Ia_1	Staphy_PT1028	NC_007045	intact	No		No
S. aureus	CP029685	2	986197-1024061	erm(A)_1	Staphy_PT1028	NC_007045	intact	No		No
S. aureus	CP030138	8	2189592-2320181	aac(6')-aph(2'')_1	Staphy_SPbeta_like	NC_029119	intact	No		No
S. aureus	CP030138	8	2189592-2320181	cfr(C)_1	Staphy_SPbeta_like	NC_029119	intact	No		No
S. aureus	CP030138	8	2189592-2320181	aph(3')-III_1	Staphy_SPbeta_like	NC_029119	intact	No		No
S. aureus	CP030138	8	2189592-2320181	ant(6)-Ia_1	Staphy_SPbeta_like	NC_029119	intact	No		No
S. aureus	CP031537	8	2442989-2480852	ant(9)-Ia_1	Staphy_PT1028	NC_007045	intact	No		No
S. aureus	CP031537	8	2442989-2480852	erm(A)_1	Staphy_PT1028	NC_007045	intact	No		No
S. aureus	CP035670	2	1241232-1260820	dfrG_1	Staphy_PT1028	NC_007045	incomplete	No		No
S. aureus	CP039157	10	2885431-2927515	cfr(C)_1	Staphy_phiN315	NC_004740	intact	No		No
S. aureus	CP039157	10	2885431-2927515	aph(3')-III_1	Staphy_phiN315	NC_004740	intact	No		No
S. aureus	CP039157	10	2885431-2927515	ant(6)-Ia_1	Staphy_phiN315	NC_004740	intact	No		No
S. aureus	CP039157	10	2885431-2927515	tet(K)_1	Staphy_phiN315	NC_004740	intact	No		No
S. aureus	CP039157	10	2885431-2927515	tet(K)_1	Staphy_phiN315	NC_004740	intact	No		No
S. aureus	CP039157	11	2925684-2949223	aac(6')-aph(2'')_1	Staphy_SPbeta_like	NC_029119	questionable	No		No
S. aureus	CP039157	4	1474512-1548751	dfrG_1	Staphy_phi2958PVL	NC_011344	intact	No		No
S. aureus	CP039160	4	1958540-1986165	blaZ_138	Staphy_PT1028	NC_007045	incomplete	No		No
S. aureus	CP039164	8	2803414-2821235	aac(6')-aph(2'')_1	Staphy_PT1028	NC_007045	incomplete	No		No
S. aureus	CP040232	1	298306-333874	tet(L)_2	Staphy_SPbeta_like	NC_029119	questionable	No		No
S. aureus	CP040232	1	298306-333874	aph(2'')-Ia_2	Staphy_SPbeta_like	NC_029119	questionable	No		No
S. aureus	CP040232	1	298306-333874	erm(B)_18	Staphy_SPbeta_like	NC_029119	questionable	No		No
S. aureus	CP040233	4	2686060-2721625	tet(L)_2	Staphy_SPbeta_like	NC_029119	questionable	No		No
S. aureus	CP040233	4	2686060-2721625	aph(2'')-Ia_2	Staphy_SPbeta_like	NC_029119	questionable	No		No
S. aureus	CP040233	4	2686060-2721625	erm(B)_18	Staphy_SPbeta_like	NC_029119	questionable	No		No
S. aureus	CP040622	2	900681-939877	ant(9)-Ia_1	Staphy_PT1028	NC_007045	intact	No		No
S. aureus	CP040622	2	900681-939877	erm(A)_1	Staphy_PT1028	NC_007045	intact	No		No
S. aureus	CP040625	2	900681-939877	ant(9)-Ia_1	Staphy_PT1028	NC_007045	intact	No		No
S. aureus	CP040625	2	900681-939877	erm(A)_1	Staphy_PT1028	NC_007045	intact	No		No
S. aureus	CP042650	6	2103744-2166127	blaZ_78	Staphy_StauST398_2	NC_021323	intact	No		No
S. aureus	NC_017331	5	2873916-2892463	aac(6')-aph(2'')_1	Staphy_SPbeta_like	NC_029119	intact	No		No
S. aureus	NC_017331	5	2178025-2312303	cfr(C)_1	Staphy_SPbeta_like	NC_029119	intact	No		No
S. aureus	NC_017331	5	2178025-2312303	aph(3')-III_1	Staphy_SPbeta_like	NC_029119	intact	No		No
S. aureus	NC_017331	5	2178025-2312303	ant(6)-Ia_1	Staphy_SPbeta_like	NC_029119	intact	No		No
S. aureus	NC_017341	2	889445-927308	ant(9)-Ia_1	Staphy_PT1028	NC_007045	questionable	No		No
S. aureus	NC_017341	2	889445-927308	erm(A)_1	Staphy_PT1028	NC_007045	questionable	No		No
S. aureus	NC_017341	6	2096126-2168438	aac(6')-aph(2'')_1	Staphy_phiNM3	NC_008617	intact	No		No
S. aureus	NC_022604	5	2172971-2255943	aac(6')-aph(2'')_1	Staphy_SPbeta_like	NC_029119	questionable	No		No
S. aureus	NC_022604	5	2172971-2255943	cfr(C)_1	Staphy_SPbeta_like	NC_029119	questionable	No		No
S. aureus	NC_022604	5	2172971-2255943	aph(3')-III_1	Staphy_SPbeta_like	NC_029119	questionable	No		No
S. aureus	NC_022604	5	2172971-2255943	ant(6)-Ia_1	Staphy_SPbeta_like	NC_029119	questionable	No		No
E. coli	CP006830	7	4099512-4127588	tet(34)_1	Escher_HK639	NC_016158	incomplete	No		No
E. coli	CP008801	4	2441003-2454151	catA1_1	Shigel_SfIV	NC_022749	incomplete	No		No
E. coli	CP013663	1	293746-314706	tet(34)_1	Gordon_Smoothie	NC_030696	incomplete	No		No
E. coli	CP018840	3	3287601-3318713	mdf(A)_1	Salmon_Fels_2	NC_010463	questionable	No		No
E. coli	CP018948	9	3980654-4010880	blaCTX-M-15_1	Shigel_SfII	NC_021857	questionable	No		No
E. coli	CP018976	2	226106-290447	qnrS1_1	Entero_mEp460	NC_019716	intact	No		No
E. coli	CP018976	2	226106-290447	blaCTX-M-15_1	Entero_mEp460	NC_019716	intact	No		No
E. coli	CP019029	7	2829926-2863172	blaCTX-M-15_1	Burkho_BcepMu	NC_005882	intact	No		No
E. coli	CP019029	7	2829926-2863172	aac(3)-IIa_1	Burkho_BcepMu	NC_005882	intact	No		No
E. coli	CP019029	7	2829926-2863172	catB3_1	Burkho_BcepMu	NC_005882	intact	No		No
E. coli	CP019029	7	2829926-2863172	blaOXA-1_1	Burkho_BcepMu	NC_005882	intact	No		No
E. coli	CP019029	7	2829926-2863172	aac(6')-Ib-cr_1	Burkho_BcepMu	NC_005882	intact	No		No
E. coli	CP019029	7	2829926-2863172	tet(A)_6	Burkho_BcepMu	NC_005882	intact	No		No
E. coli	CP019256	7	3421711-3491286	aac(3)-IIa_1	Escher_pro483	NC_028943	intact	No		No
E. coli	CP019256	7	3421711-3491286	oqxB_1	Escher_pro483	NC_028943	intact	No		No
E. coli	CP019256	7	3421711-3491286	oqxA_1	Escher_pro483	NC_028943	intact	No		No
E. coli	CP019256	7	3421711-3491286	tet(B)_2	Escher_pro483	NC_028943	intact	No		No
E. coli	CP019256	7	3421711-3491286	dfrA17_1	Escher_pro483	NC_028943	intact	No		No
E. coli	CP019256	7	3421711-3491286	aadA5_1	Escher_pro483	NC_028943	intact	No		No
E. coli	CP019256	7	3421711-3491286	sul1_5	Escher_pro483	NC_028943	intact	No		No
E. coli	CP019256	7	3421711-3491286	mph(A)_2	Escher_pro483	NC_028943	intact	No		No
E. coli	CP019256	7	3421711-3491286	mph(A)_1	Escher_pro483	NC_028943	intact	No		No
E. coli	CP023535	8	3033709-3058096	ant(3'')-Ia_1	Escher_RCS47	NC_042128	incomplete	IntI1	In22	Yes
E. coli	CP023535	8	3033709-3058096	dfrA7_5	Escher_RCS47	NC_042128	incomplete	IntI1	In22	Yes
E. coli	CP023535	8	3033709-3058096	sul1_5	Escher_RCS47	NC_042128	incomplete	IntI1	In22	Yes
E. coli	CP023535	8	3033709-3058096	blaTEM-1B_1	Escher_RCS47	NC_042128	incomplete	IntI1	In22	Yes
E. coli	CP023535	8	3033709-3058096	sul2_3	Escher_RCS47	NC_042128	incomplete	IntI1	In22	Yes
E. coli	CP023535	8	3033709-3058096	aph(3'')-Ib_5	Escher_RCS47	NC_042128	incomplete	IntI1	In22	Yes
E. coli	CP023535	8	3033709-3058096	aph(6)-Id_1	Escher_RCS47	NC_042128	incomplete	IntI1	In22	Yes
E. coli	CP024147	1	1052347-1082930	tet(34)_1	Stx2_vB_EcoP_24B	NC_027984	incomplete	No		No
E. coli	CP024232	5	1019183-1052898	tet(34)_1	Entero_mEp460	NC_019716	questionable	No		No
E. coli	CP024243	2	1000609-1065901	tet(34)_1	Shigel_SfII	NC_021857	intact	No		No
E. coli	CP025840	3	658566-702540	tet(34)_1	Bacter_APSE_2	NC_011551	intact	No		No
E. coli	CP025862	2	633025-665550	tet(34)_1	Entero_P4	NC_001609	intact	No		No
E. coli	CP025910	1	432-44059	tet(34)_1	Entero_mEp460	NC_019716	intact	No		No
E. coli	CP027584	11	4936856-4969787	tet(34)_1	Entero_P4	NC_001609	intact	No		No
E. coli	CP027587	18	4788548-4810954	fosA7_1	Entero_P4	NC_001609	intact	No		No
E. coli	CP027587	20	5205006-5233882	tet(34)_1	Entero_P4	NC_001609	intact	No		No
E. coli	CP029239	2	793951-895526	tet(C)_3	Entero_lambda	NC_001416	intact	No		No
E. coli	CP029239	2	793951-895526	aph(3')-IIa_2	Entero_lambda	NC_001416	intact	No		No
E. coli	CP029239	2	793951-895526	blaTEM-112_1	Entero_lambda	NC_001416	intact	No		No
E. coli	CP033250	6	3771470-3814532	tet(34)_1	Shigel_SfII	NC_021857	intact	No		No
E. coli	CP033605	1	294769-321288	tet(34)_1	Entero_lambda	NC_001416	intact	No		No
E. coli	CP033850	1	1817683-1850920	tet(A)_6	Burkho_BcepMu	NC_005882	intact	No		No
E. coli	CP033850	1	1817683-1850920	aac(6')-Ib-cr_1	Burkho_BcepMu	NC_005882	intact	No		No
E. coli	CP033850	1	1817683-1850920	blaOXA-1_1	Burkho_BcepMu	NC_005882	intact	No		No
E. coli	CP033850	1	1817683-1850920	catB3_1	Burkho_BcepMu	NC_005882	intact	No		No
E. coli	CP033850	1	1817683-1850920	aac(3)-IIa_1	Burkho_BcepMu	NC_005882	intact	No		No
E. coli	CP033850	1	1817683-1850920	blaCTX-M-15_1	Burkho_BcepMu	NC_005882	intact	No		No
E. coli	CP034803	11	1966979-1993482	tet(34)_1	Entero_lambda	NC_001416	questionable	No		No
E. coli	CP034808	4	1008337-1032982	tet(34)_1	Entero_SfI	NC_027339	intact	No		No
E. coli	CP035366	1	288283-343644	tet(34)_1	Entero_SfV	NC_003444	intact	No		No
E. coli	CP038505	1	70800-136429	blaOXA-244_1	Entero_P4	NC_001609	intact	IntI2	In2-4	No
E. coli	NC_012759	7	4131538-4174173	aph(3')-Ia_1	Entero_lambda	NC_001416	intact	No		No
