# Supplementary material for: Distribution of Antimicrobial Resistance and Virulence Genes within the Prophage-Associated Regions in Nosocomial Pathogens
Source: mSphere. 2021 Jul 7;6(4):e00452-21. doi: 10.1128/mSphere.00452-21 (PMC8386436; doi:10.1128/mSphere.00452-21)
Supplement: DATA SET S3 [file msphere.00452-21-sd003.xlsx]

## Sheet: VF_select_supple5
Species	Accession number	Phage position	VF gene	Source organism	Most common phage	Phages accession
E. cloacae	CP008823	4	fliA	(fliA) flagellar biosynthesis sigma factor [Flagella (VF0394)] [Yersinia enterocolitica subsp. enterocolitica 8081]	Cronob_ENT47670	NC_019927
E. cloacae	CP008823	4	fliC	(fliC) flagellin [Flagella (VF0394)] [Yersinia enterocolitica subsp. enterocolitica 8081]	Cronob_ENT47670	NC_019927
E. cloacae	CP008823	4	gtrA	(gtrA) bactoprenol-linked glucose translocase/flippase [LPS (VF0124)] [Shigella flexneri 2a str. 301]	Cronob_ENT47670	NC_019927
E. cloacae	CP008823	4	gtrB	(gtrB) bactoprenol glucosyl transferase [LPS (VF0124)] [Shigella flexneri 2a str. 301]	Cronob_ENT47670	NC_019927
E. cloacae	CP008823	4	fliG	(fliG) flagellar motor switch protein G [Flagella (VF0394)] [Yersinia enterocolitica subsp. enterocolitica 8081]	Cronob_ENT47670	NC_019927
E. cloacae	CP008823	4	fliI	(fliI) flagellum-specific ATP synthase FliI [Flagella (VF0394)] [Yersinia enterocolitica subsp. enterocolitica 8081]	Cronob_ENT47670	NC_019927
E. cloacae	CP009854	1	gtrB	(gtrB) bactoprenol glucosyl transferase [LPS (VF0124)] [Shigella flexneri 2a str. 301]	Shigel_SfIV	NC_022749
E. cloacae	CP017475	2	stxA	(stxA) Shiga toxin subunit A; RNA-N-glycosidase; catalytic subunit [Shiga toxin (VF0117)] [Shigella dysenteriae Sd197]	Salmon_Fels_1	NC_010391
E. cloacae	CP017475	2	stx1B	(stx1B) shiga-like toxin 1 subunit B encoded within prophage CP-933V [Stx (VF0206)] [Escherichia coli O157:H7 str. EDL933]	Salmon_Fels_1	NC_010391
E. cloacae	CP017475	3	gtrA	(gtrA) bactoprenol-linked glucose translocase/flippase [LPS (VF0124)] [Shigella flexneri 2a str. 301]	Cronob_ENT47670	NC_019927
E. cloacae	CP017475	3	gtrB	(gtrB) bactoprenol glucosyl transferase [LPS (VF0124)] [Shigella flexneri 2a str. 301]	Cronob_ENT47670	NC_019927
E. cloacae	CP018814	3	gtrB	(gtrB) bactoprenol glucosyl transferase [LPS (VF0124)] [Shigella flexneri 2a str. 301]	Pectob_ZF40	NC_019522
E. cloacae	CP018814	5	gtrB	(gtrB) bactoprenol glucosyl transferase [LPS (VF0124)] [Shigella flexneri 2a str. 301]	Cronob_ENT47670	NC_019927
E. cloacae	CP020053	1	gtrA	(gtrA) bactoprenol-linked glucose translocase/flippase [LPS (VF0124)] [Shigella flexneri 2a str. 301]	Cronob_ENT47670	NC_019927
E. cloacae	CP020053	1	gtrB	(gtrB) bactoprenol glucosyl transferase [LPS (VF0124)] [Shigella flexneri 2a str. 301]	Cronob_ENT47670	NC_019927
E. cloacae	CP020089	7	astA	(astA) heat-stable enterotoxin 1 [EAST1 (VF0216)] [Escherichia coli O44:H18 042]	Salmon_vB_SosS_Oslo	NC_018279
E. cloacae	CP020525	1	gtrB	(gtrB) bactoprenol glucosyl transferase [LPS (VF0124)] [Shigella flexneri 2a str. 301]	Bacter_APSE_2	NC_011551
E. cloacae	CP020528	3	fliC	(fliC) flagellin [Flagella (VF0394)] [Yersinia enterocolitica subsp. enterocolitica 8081]	Salmon_Fels_1	NC_010391
E. cloacae	CP021749	9	fliC	(fliC) flagellin [Flagella (VF0394)] [Yersinia enterocolitica subsp. enterocolitica 8081]	Escher_HK639	NC_016158
E. cloacae	CP021776	3	gtrB	(gtrB) bactoprenol glucosyl transferase [LPS (VF0124)] [Shigella flexneri 2a str. 301]	Pectob_ZF40	NC_019522
E. cloacae	CP021776	3	fliA	(fliA) flagellar biosynthesis sigma factor [Flagella (VF0394)] [Yersinia enterocolitica subsp. enterocolitica 8081]	Pectob_ZF40	NC_019522
E. cloacae	CP021776	9	gtrB	(gtrB) bactoprenol glucosyl transferase [LPS (VF0124)] [Shigella flexneri 2a str. 301]	Cronob_ENT47670	NC_019927
E. cloacae	CP021896	1	gtrB	(gtrB) bactoprenol glucosyl transferase [LPS (VF0124)] [Shigella flexneri 2a str. 301]	Bacter_APSE_2	NC_011551
E. cloacae	CP021902	3	gtrB	(gtrB) bactoprenol glucosyl transferase [LPS (VF0124)] [Shigella flexneri 2a str. 301]	Pectob_ZF40	NC_019522
E. cloacae	CP021902	3	fliA	(fliA) flagellar biosynthesis sigma factor [Flagella (VF0394)] [Yersinia enterocolitica subsp. enterocolitica 8081]	Pectob_ZF40	NC_019522
E. cloacae	CP021902	8	gtrB	(gtrB) bactoprenol glucosyl transferase [LPS (VF0124)] [Shigella flexneri 2a str. 301]	Cronob_ENT47670	NC_019927
E. cloacae	CP026719	4	gtrB	(gtrB) bactoprenol glucosyl transferase [LPS (VF0124)] [Shigella flexneri 2a str. 301]	Cronob_ENT47670	NC_019927
E. cloacae	CP026719	4	gtrA	(gtrA) bactoprenol-linked glucose translocase/flippase [LPS (VF0124)] [Shigella flexneri 2a str. 301]	Cronob_ENT47670	NC_019927
E. cloacae	CP026719	7	gtrB	(gtrB) bactoprenol glucosyl transferase [LPS (VF0124)] [Shigella flexneri 2a str. 301]	Entero_mEp390	NC_019721
E. cloacae	CP026719	7	gtrA	(gtrA) bactoprenol-linked glucose translocase/flippase [LPS (VF0124)] [Shigella flexneri 2a str. 301]	Entero_mEp390	NC_019721
E. cloacae	CP026850	2	gtrA	(gtrA) bactoprenol-linked glucose translocase/flippase [LPS (VF0124)] [Shigella flexneri 2a str. 301]	Entero_Tyrion	NC_031077
E. cloacae	CP026850	2	gtrB	(gtrB) bactoprenol glucosyl transferase [LPS (VF0124)] [Shigella flexneri 2a str. 301]	Entero_Tyrion	NC_031077
E. cloacae	CP026850	4	gtrB	(gtrB) bactoprenol glucosyl transferase [LPS (VF0124)] [Shigella flexneri 2a str. 301]	Thermu_phiYS40	NC_008584
E. cloacae	CP026850	4	gtrA	(gtrA) bactoprenol-linked glucose translocase/flippase [LPS (VF0124)] [Shigella flexneri 2a str. 301]	Thermu_phiYS40	NC_008584
E. cloacae	CP027604	5	gtrA	(gtrA) bactoprenol-linked glucose translocase/flippase [LPS (VF0124)] [Shigella flexneri 2a str. 301]	Escher_HK639	NC_016158
E. cloacae	CP027604	5	gtrB	(gtrB) bactoprenol glucosyl transferase [LPS (VF0124)] [Shigella flexneri 2a str. 301]	Escher_HK639	NC_016158
E. cloacae	CP029716	6	tsr	(tsr) methyl-accepting chemotaxis protein I [Flagella (VF0430)] [Burkholderia pseudomallei K96243]	Aeromo_phiO18P	NC_009542
E. cloacae	CP035633	10	tsr	(tsr) methyl-accepting chemotaxis protein I [Flagella (VF0430)] [Burkholderia pseudomallei K96243]	Entero_186	NC_001317
E. cloacae	CP046116	3	fliC	(fliC) flagellin [Flagella (VF0394)] [Yersinia enterocolitica subsp. enterocolitica 8081]	Cronob_ENT47670	NC_019927
E. cloacae	CP046116	3	fliC	(fliC) flagellin [Flagella (VF0394)] [Yersinia enterocolitica subsp. enterocolitica 8081]	Cronob_ENT47670	NC_019927
E. cloacae	CP046116	3	fliG	(fliG) flagellar motor switch protein G [Flagella (VF0394)] [Yersinia enterocolitica subsp. enterocolitica 8081]	Cronob_ENT47670	NC_019927
E. cloacae	CP046116	3	fliI	(fliI) flagellum-specific ATP synthase FliI [Flagella (VF0394)] [Yersinia enterocolitica subsp. enterocolitica 8081]	Cronob_ENT47670	NC_019927
E. cloacae	NC_014121	3	fliC	(fliC) flagellin [Flagella (VF0394)] [Yersinia enterocolitica subsp. enterocolitica 8081]	Escher_HK639	NC_016158
E. cloacae	NC_014121	3	fliC	(fliC) flagellin [Flagella (VF0394)] [Yersinia enterocolitica subsp. enterocolitica 8081]	Escher_HK639	NC_016158
E. cloacae	NC_014121	6	gtrA	(gtrA) bactoprenol-linked glucose translocase/flippase [LPS (VF0124)] [Shigella flexneri 2a str. 301]	Cronob_ENT47670	NC_019927
E. coli	CP007275	5	ybtS	(ybtS) salicylate synthase Irp9 [Yersiniabactin (VF0136)] [Yersinia pestis CO92]	Entero_cdtI	NC_009514
E. coli	CP007275	5	ybtX	(ybtX) putative signal transducer [Yersiniabactin (VF0136)] [Yersinia pestis CO92]	Entero_cdtI	NC_009514
E. coli	CP007275	5	ybtQ	(ybtQ) inner membrane ABC-transporter YbtQ [Yersiniabactin (VF0136)] [Yersinia pestis CO92]	Entero_cdtI	NC_009514
E. coli	CP007275	5	ybtP	(ybtP) lipoprotein inner membrane ABC-transporter [Yersiniabactin (VF0136)] [Yersinia pestis CO92]	Entero_cdtI	NC_009514
E. coli	CP007275	5	ybtA	(ybtA) transcriptional regulator YbtA [Yersiniabactin (VF0136)] [Yersinia pestis CO92]	Entero_cdtI	NC_009514
E. coli	CP007275	9	fimB	(fimB) Type 1 fimbriae Regulatory protein fimB [Type 1 fimbriae (VF0221)] [Escherichia coli CFT073]	Entero_P4	NC_001609
E. coli	CP007275	9	fimE	(fimE) Type 1 fimbriae Regulatory protein fimE [Type 1 fimbriae (VF0221)] [Escherichia coli CFT073]	Entero_P4	NC_001609
E. coli	CP007275	9	fimA	(fimA) Type-1 fimbrial protein A chain precursor [Type 1 fimbriae (VF0221)] [Escherichia coli CFT073]	Entero_P4	NC_001609
E. coli	CP007275	9	fimI	(fimI) Fimbrin-like protein fimI precursor [Type 1 fimbriae (VF0221)] [Escherichia coli CFT073]	Entero_P4	NC_001609
E. coli	CP007275	9	fimC	(fimC) Chaperone protein fimC precursor [Type 1 fimbriae (VF0221)] [Escherichia coli CFT073]	Entero_P4	NC_001609
E. coli	CP007275	9	fimD	(fimD) Outer membrane usher protein fimD precursor [Type 1 fimbriae (VF0221)] [Escherichia coli CFT073]	Entero_P4	NC_001609
E. coli	CP007275	9	fimF	(fimF) FimF protein precursor [Type 1 fimbriae (VF0221)] [Escherichia coli CFT073]	Entero_P4	NC_001609
E. coli	CP007275	9	fimG	(fimG) FimG protein precursor [Type 1 fimbriae (VF0221)] [Escherichia coli CFT073]	Entero_P4	NC_001609
E. coli	CP007275	9	fimH	(fimH) FimH protein precursor [Type 1 fimbriae (VF0221)] [Escherichia coli CFT073]	Entero_P4	NC_001609
E. coli	CP008801	4	gtrA	(gtrA) bactoprenol-linked glucose translocase/flippase [LPS (VF0124)] [Shigella flexneri 2a str. 301]	Shigel_SfIV	NC_022749
E. coli	CP008801	4	gtrB	(gtrB) bactoprenol glucosyl transferase [LPS (VF0124)] [Shigella flexneri 2a str. 301]	Shigel_SfIV	NC_022749
E. coli	CP009106	6	stx2B	(stx2B) shiga-like toxin II B subunit encoded by bacteriophage BP-933W [Stx (VF0206)] [Escherichia coli O157:H7 str. EDL933]	Entero_phiP27	NC_004813
E. coli	CP009106	6	stx2A	(stx2A) shiga-like toxin II A subunit encoded by bacteriophage BP-933W [Stx (VF0206)] [Escherichia coli O157:H7 str. EDL933]	Entero_phiP27	NC_004813
E. coli	CP011018	3	entD	(entD) phosphopantetheinyl transferase component of enterobactin synthase multienzyme complex [Enterobactin (VF0228)] [Escherichia coli CFT073]	Entero_DE3	NC_042057
E. coli	CP012635	5	entD	(entD) phosphopantetheinyl transferase component of enterobactin synthase multienzyme complex [Enterobactin (VF0228)] [Escherichia coli CFT073]	Burkho_BcepMu	NC_005882
E. coli	CP012635	6	papX	(papX) PapX protein regulates flagellum synthesis to repress motility [P fimbriae (CVF425)] [Escherichia coli CFT073]	Salmon_ST64B	NC_004313
E. coli	CP021722	2	ybtA	(ybtA) transcriptional regulator YbtA [Yersiniabactin (VF0136)] [Yersinia pestis CO92]	Entero_mEp460	NC_019716
E. coli	CP021722	2	ybtP	(ybtP) lipoprotein inner membrane ABC-transporter [Yersiniabactin (VF0136)] [Yersinia pestis CO92]	Entero_mEp460	NC_019716
E. coli	CP021722	2	ybtQ	(ybtQ) inner membrane ABC-transporter YbtQ [Yersiniabactin (VF0136)] [Yersinia pestis CO92]	Entero_mEp460	NC_019716
E. coli	CP021722	2	ybtX	(ybtX) putative signal transducer [Yersiniabactin (VF0136)] [Yersinia pestis CO92]	Entero_mEp460	NC_019716
E. coli	CP021722	2	ybtS	(ybtS) salicylate synthase Irp9 [Yersiniabactin (VF0136)] [Yersinia pestis CO92]	Entero_mEp460	NC_019716
E. coli	CP022912	11	fimE	(fimE) Type 1 fimbriae Regulatory protein fimE [Type 1 fimbriae (VF0221)] [Escherichia coli CFT073]	Entero_P4	NC_001609
E. coli	CP022912	11	fimB	(fimB) Type 1 fimbriae Regulatory protein fimB [Type 1 fimbriae (VF0221)] [Escherichia coli CFT073]	Entero_P4	NC_001609
E. coli	CP023673	4	nleH1	(nleH1) Type III secretion system effector NleH1 [LEE encoded T3SS (SS020)] [Escherichia coli O157:H7 str. EDL933]	Entero_BP_4795	NC_004813
E. coli	CP023673	4	nleD	(nleD) Type III secretion system effector NleD [NleD (VF0342)] [Escherichia coli O55:H7 str. CB9615]	Entero_BP_4795	NC_004813
E. coli	CP023673	7	nleA	(nleA) non-LEE-encoded effector NleA [NleA/EspI (VF0339)] [Escherichia coli C342-62]	Entero_BP_4795	NC_004813
E. coli	CP023673	7	nleA/espI	(nleA/espI) Type III secretion system effector NleA [NleA/EspI (VF0338)] [Escherichia coli O157:H7 str. EDL933]	Entero_BP_4795	NC_004813
E. coli	CP023673	8	cif	(cif) Type III secretion system effector Cif cyclomodulin [Cif (VF0205)] [Escherichia coli O26 str. C/15333]	Entero_YYZ_2008	NC_011356
E. coli	CP023673	8	nleH1	(nleH1) Type III secretion system effector NleH1 [LEE encoded T3SS (SS020)] [Escherichia coli O157:H7 str. EDL933]	Entero_YYZ_2008	NC_011356
E. coli	CP023673	8	espJ	(espJ) Type III secretion system effector EspJ adenosine diphosphate (ADP) ribosyltransferase [LEE encoded T3SS (SS020)] [Escherichia coli O157:H7 str. EDL933]	Entero_YYZ_2008	NC_011356
E. coli	CP023673	11	nleG7'	(nleG7') Type III secretion system effector NleG7 E3 Ubiquitin Ligase [LEE encoded T3SS (SS020)] [Escherichia coli O157:H7 str. EDL933]	Entero_BP_4795	NC_004813
E. coli	CP023673	14	espM2	(espM2) Type III secretion system effector EspM2 Rho guanine exchange factor [LEE encoded T3SS (SS020)] [Escherichia coli O157:H7 str. EDL933]	Entero_YYZ_2008	NC_011356
E. coli	CP023673	14	espW	(espW) Type III secretion system effector EspW [LEE encoded T3SS (SS020)] [Escherichia coli O157:H7 str. EDL933]	Entero_YYZ_2008	NC_011356
E. coli	CP023673	15	espK	(espK) Type III secretion system effector EspK [LEE encoded T3SS (SS020)] [Escherichia coli O157:H7 str. EDL933]	Entero_BP_4795	NC_004813
E. coli	CP023673	18	entD	(entD) phosphopantetheinyl transferase component of enterobactin synthase multienzyme complex [Enterobactin (VF0228)] [Escherichia coli CFT073]	Stx2_vB_EcoP_24B	NC_027984
E. coli	CP023673	18	espJ	(espJ) Type III secretion system effector EspJ adenosine diphosphate (ADP) ribosyltransferase [LEE encoded T3SS (SS020)] [Escherichia coli O157:H7 str. EDL933]	Stx2_vB_EcoP_24B	NC_027984
E. coli	CP023673	20	stx2B	(stx2B) shiga-like toxin II B subunit encoded by bacteriophage BP-933W [Stx (VF0206)] [Escherichia coli O157:H7 str. EDL933]	Entero_BP_4795	NC_004813
E. coli	CP023673	20	stx2A	(stx2A) shiga-like toxin II A subunit encoded by bacteriophage BP-933W [Stx (VF0206)] [Escherichia coli O157:H7 str. EDL933]	Entero_BP_4795	NC_004813
E. coli	CP023673	21	nleC	(nleC) Type III secretion system effector NleC zinc metalloprotease [NleC (VF0340)] [Escherichia coli O157:H7 str. EDL933]	Entero_mEp460	NC_019716
E. coli	CP025910	11	yagX/ecpC	(yagX/ecpC) E. coli common pilus usher EcpC [ECP (VF0404)] [Escherichia coli O157:H7 str. EDL933]	Entero_P4	NC_001609
E. coli	CP025910	11	yagW/ecpD	(yagW/ecpD) polymerized tip adhesin of ECP fibers [ECP (VF0404)] [Escherichia coli O157:H7 str. EDL933]	Entero_P4	NC_001609
E. coli	CP025910	11	yagV/ecpE	(yagV/ecpE) E. coli common pilus chaperone EcpE [ECP (VF0404)] [Escherichia coli O157:H7 str. EDL933]	Entero_P4	NC_001609
E. coli	CP027388	2	espK	(espK) Type III secretion system effector EspK [LEE encoded T3SS (SS020)] [Escherichia coli O157:H7 str. EDL933]	Entero_BP_4795	NC_004813
E. coli	CP027388	3	espX7/nleL	(espX7/nleL) Type III secretion system effector NleL putative E3 ubiquitin ligase [LEE encoded T3SS (SS020)] [Escherichia coli O157:H7 str. EDL933]	Entero_BP_4795	NC_004813
E. coli	CP027388	5	ospG	(ospG) type III secretion system effector kinase OspG [TTSS (VF0118)] [Shigella flexneri 2a str. 301]	Entero_BP_4795	NC_004813
E. coli	CP027388	7	nleG7'	(nleG7') Type III secretion system effector NleG7 E3 Ubiquitin Ligase [LEE encoded T3SS (SS020)] [Escherichia coli O157:H7 str. EDL933]	Entero_BP_4795	NC_004813
E. coli	CP027388	7	paa	(paa) outer membrane adhesin Paa [Paa (VF0194)] [Escherichia coli O157:H7 str. EDL933]	Entero_BP_4795	NC_004813
E. coli	CP027388	8	espM2	(espM2) Type III secretion system effector EspM2 Rho guanine exchange factor [LEE encoded T3SS (SS020)] [Escherichia coli O157:H7 str. EDL933]	Entero_cdtI	NC_009514
E. coli	CP027388	8	espW	(espW) Type III secretion system effector EspW [LEE encoded T3SS (SS020)] [Escherichia coli O157:H7 str. EDL933]	Entero_cdtI	NC_009514
E. coli	CP027388	8	stx2B	(stx2B) shiga-like toxin II B subunit encoded by bacteriophage BP-933W [Stx (VF0206)] [Escherichia coli O157:H7 str. EDL933]	Entero_cdtI	NC_009514
E. coli	CP027388	8	stx2A	(stx2A) shiga-like toxin II A subunit encoded by bacteriophage BP-933W [Stx (VF0206)] [Escherichia coli O157:H7 str. EDL933]	Entero_cdtI	NC_009514
E. coli	CP027388	10	nleF	(nleF) Type III secretion system effector NleF caspase inhibitor [LEE encoded T3SS (SS020)] [Escherichia coli O157:H7 str. EDL933]	Entero_lambda	NC_001416
E. coli	CP027388	10	nleH2	(nleH2) Type III secretion system effector NleH2 [LEE encoded T3SS (SS020)] [Escherichia coli O157:H7 str. EDL933]	Entero_lambda	NC_001416
E. coli	CP027388	10	nleC	(nleC) Type III secretion system effector NleC zinc metalloprotease [NleC (VF0340)] [Escherichia coli O157:H7 str. EDL933]	Entero_lambda	NC_001416
E. coli	CP027388	10	nleB2	(nleB2) Type III secretion system effector NleB2 [LEE encoded T3SS (SS020)] [Escherichia coli O157:H7 str. EDL933]	Entero_lambda	NC_001416
E. coli	CP027388	13	entD	(entD) phosphopantetheinyl transferase component of enterobactin synthase multienzyme complex [Enterobactin (VF0228)] [Escherichia coli CFT073]	Entero_lambda	NC_001416
E. coli	CP027388	13	nleA	(nleA) non-LEE-encoded effector NleA [NleA/EspI (VF0339)] [Escherichia coli C342-62]	Entero_lambda	NC_001416
E. coli	CP027388	13	cif	(cif) Type III secretion system effector Cif cyclomodulin [Cif (VF0205)] [Escherichia coli O26 str. C/15333]	Entero_lambda	NC_001416
E. coli	CP027388	13	nleH1	(nleH1) Type III secretion system effector NleH1 [LEE encoded T3SS (SS020)] [Escherichia coli O157:H7 str. EDL933]	Entero_lambda	NC_001416
E. coli	CP027388	13	nleC	(nleC) Type III secretion system effector NleC zinc metalloprotease [NleC (VF0340)] [Escherichia coli O157:H7 str. EDL933]	Entero_lambda	NC_001416
E. coli	CP027388	13	nleB2	(nleB2) Type III secretion system effector NleB2 [LEE encoded T3SS (SS020)] [Escherichia coli O157:H7 str. EDL933]	Entero_lambda	NC_001416
E. coli	CP027388	15	nleG7'	(nleG7') Type III secretion system effector NleG7 E3 Ubiquitin Ligase [LEE encoded T3SS (SS020)] [Escherichia coli O157:H7 str. EDL933]	Entero_BP_4795	NC_004813
E. coli	CP027388	15	stx1B	(stx1B) shiga-like toxin 1 subunit B encoded within prophage CP-933V [Stx (VF0206)] [Escherichia coli O157:H7 str. EDL933]	Entero_BP_4795	NC_004813
E. coli	CP027388	15	stxA	(stxA) Shiga toxin subunit A; RNA-N-glycosidase; catalytic subunit [Shiga toxin (VF0117)] [Shigella dysenteriae Sd197]	Entero_BP_4795	NC_004813
E. coli	CP027394	4	entD	(entD) phosphopantetheinyl transferase component of enterobactin synthase multienzyme complex [Enterobactin (VF0228)] [Escherichia coli CFT073]	Entero_mEp460	NC_019716
E. coli	CP027394	4	flhA	(flhA) flagellar biosynthesis protein FlhA [Flagella (VF0394)] [Yersinia enterocolitica subsp. enterocolitica 8081]	Entero_mEp460	NC_019716
E. coli	CP027394	7	pic	(pic) Pic serine protease precursor autotransporter [Pic (VF0218)] [Escherichia coli O44:H18 042]	Stx2_c_1717	NC_011357
E. coli	CP027394	7	set1A	(set1A) ShET1A [ShET1 (VF0125)] [Shigella flexneri 2a str. 301]	Stx2_c_1717	NC_011357
E. coli	CP027394	7	set1B	(set1B) toxin subunit Set1B [ShET1 (VF0219)] [Escherichia coli O44:H18 042]	Stx2_c_1717	NC_011357
E. coli	CP027394	11	stx2A	(stx2A) shiga-like toxin II A subunit encoded by bacteriophage BP-933W [Stx (VF0206)] [Escherichia coli O157:H7 str. EDL933]	Escher_P13374	NC_018846
E. coli	CP027394	11	stx2B	(stx2B) shiga-like toxin II B subunit encoded by bacteriophage BP-933W [Stx (VF0206)] [Escherichia coli O157:H7 str. EDL933]	Escher_P13374	NC_018846
E. coli	CP027449	1	entD	(entD) phosphopantetheinyl transferase component of enterobactin synthase multienzyme complex [Enterobactin (VF0228)] [Escherichia coli CFT073]	Salmon_Fels_2	NC_010463
E. coli	CP027449	3	stx2B	(stx2B) shiga-like toxin II B subunit encoded by bacteriophage BP-933W [Stx (VF0206)] [Escherichia coli O157:H7 str. EDL933]	Entero_mEp460	NC_019716
E. coli	CP027449	3	stx2A	(stx2A) shiga-like toxin II A subunit encoded by bacteriophage BP-933W [Stx (VF0206)] [Escherichia coli O157:H7 str. EDL933]	Entero_mEp460	NC_019716
E. coli	CP027449	4	stx2A	(stx2A) shiga-like toxin II A subunit encoded by bacteriophage BP-933W [Stx (VF0206)] [Escherichia coli O157:H7 str. EDL933]	Entero_lambda	NC_001416
E. coli	CP027449	4	stx2B	(stx2B) shiga-like toxin II B subunit encoded by bacteriophage BP-933W [Stx (VF0206)] [Escherichia coli O157:H7 str. EDL933]	Entero_lambda	NC_001416
E. coli	CP027449	5	stx2A	(stx2A) shiga-like toxin II A subunit encoded by bacteriophage BP-933W [Stx (VF0206)] [Escherichia coli O157:H7 str. EDL933]	Entero_mEp460	NC_019716
E. coli	CP027449	5	stx2B	(stx2B) shiga-like toxin II B subunit encoded by bacteriophage BP-933W [Stx (VF0206)] [Escherichia coli O157:H7 str. EDL933]	Entero_mEp460	NC_019716
E. coli	CP027449	8	stx2B	(stx2B) shiga-like toxin II B subunit encoded by bacteriophage BP-933W [Stx (VF0206)] [Escherichia coli O157:H7 str. EDL933]	Entero_BP_4795	NC_004813
E. coli	CP027449	8	stx2A	(stx2A) shiga-like toxin II A subunit encoded by bacteriophage BP-933W [Stx (VF0206)] [Escherichia coli O157:H7 str. EDL933]	Entero_BP_4795	NC_004813
E. coli	CP027544	2	east1	(east1) EAST1 [EAST1 (VF0188)] [Escherichia coli ONT:HND str. A16]	Entero_BP_4795	NC_004813
E. coli	CP027544	2	nleF	(nleF) Type III secretion system effector NleF caspase inhibitor [LEE encoded T3SS (SS020)] [Escherichia coli O157:H7 str. EDL933]	Entero_BP_4795	NC_004813
E. coli	CP027544	2	nleH2	(nleH2) Type III secretion system effector NleH2 [LEE encoded T3SS (SS020)] [Escherichia coli O157:H7 str. EDL933]	Entero_BP_4795	NC_004813
E. coli	CP027544	2	nleA/espI	(nleA/espI) Type III secretion system effector NleA [NleA/EspI (VF0338)] [Escherichia coli O157:H7 str. EDL933]	Entero_BP_4795	NC_004813
E. coli	CP027544	2	paa	(paa) outer membrane adhesin Paa [Paa (VF0194)] [Escherichia coli O157:H7 str. EDL933]	Entero_BP_4795	NC_004813
E. coli	CP027544	4	espM2	(espM2) Type III secretion system effector EspM2 Rho guanine exchange factor [LEE encoded T3SS (SS020)] [Escherichia coli O157:H7 str. EDL933]	Entero_HK629	NC_019711
E. coli	CP027544	4	espW	(espW) Type III secretion system effector EspW [LEE encoded T3SS (SS020)] [Escherichia coli O157:H7 str. EDL933]	Entero_HK629	NC_019711
E. coli	CP027544	5	espFu/tccP	(espFu/tccP) Type III secretion system effector TccP [LEE encoded T3SS (SS020)] [Escherichia coli O157:H7 str. EDL933]	Entero_BP_4795	NC_004813
E. coli	CP027544	5	espK	(espK) Type III secretion system effector EspK [LEE encoded T3SS (SS020)] [Escherichia coli O157:H7 str. EDL933]	Entero_BP_4795	NC_004813
E. coli	CP027544	5	espK	(espK) Type III secretion system effector EspK [LEE encoded T3SS (SS020)] [Escherichia coli O157:H7 str. EDL933]	Entero_BP_4795	NC_004813
E. coli	CP027544	5	espN	(espN) Type III secretion system effector EspN [LEE encoded T3SS (SS020)] [Escherichia coli O157:H7 str. EDL933]	Entero_BP_4795	NC_004813
E. coli	CP027544	5	espX7/nleL	(espX7/nleL) Type III secretion system effector NleL putative E3 ubiquitin ligase [LEE encoded T3SS (SS020)] [Escherichia coli O157:H7 str. EDL933]	Entero_BP_4795	NC_004813
E. coli	CP027544	7	espJ	(espJ) Type III secretion system effector EspJ adenosine diphosphate (ADP) ribosyltransferase [LEE encoded T3SS (SS020)] [Escherichia coli O157:H7 str. EDL933]	Entero_lambda	NC_001416
E. coli	CP027544	7	espFu/tccP	(espFu/tccP) Type III secretion system effector TccP [LEE encoded T3SS (SS020)] [Escherichia coli O157:H7 str. EDL933]	Entero_lambda	NC_001416
E. coli	CP027544	8	stx1B	(stx1B) shiga-like toxin 1 subunit B encoded within prophage CP-933V [Stx (VF0206)] [Escherichia coli O157:H7 str. EDL933]	Entero_phiP27	NC_003356
E. coli	CP027544	8	stxA	(stxA) Shiga toxin subunit A; RNA-N-glycosidase; catalytic subunit [Shiga toxin (VF0117)] [Shigella dysenteriae Sd197]	Entero_phiP27	NC_003356
E. coli	CP027544	12	espM2	(espM2) Type III secretion system effector EspM2 Rho guanine exchange factor [LEE encoded T3SS (SS020)] [Escherichia coli O157:H7 str. EDL933]	Entero_mEp460	NC_019716
E. coli	CP027544	15	yagV/ecpE	(yagV/ecpE) E. coli common pilus chaperone EcpE [ECP (VF0404)] [Escherichia coli O157:H7 str. EDL933]	Entero_P4	NC_001609
E. coli	CP027544	15	yagW/ecpD	(yagW/ecpD) polymerized tip adhesin of ECP fibers [ECP (VF0404)] [Escherichia coli O157:H7 str. EDL933]	Entero_P4	NC_001609
E. coli	CP027544	15	yagX/ecpC	(yagX/ecpC) E. coli common pilus usher EcpC [ECP (VF0404)] [Escherichia coli O157:H7 str. EDL933]	Entero_P4	NC_001609
E. coli	CP027544	15	yagY/ecpB	(yagY/ecpB) E. coli common pilus chaperone EcpB [ECP (VF0404)] [Escherichia coli O157:H7 str. EDL933]	Entero_P4	NC_001609
E. coli	CP027544	15	yagZ/ecpA	(yagZ/ecpA) E. coli common pilus structural subunit EcpA [ECP (VF0404)] [Escherichia coli O157:H7 str. EDL933]	Entero_P4	NC_001609
E. coli	CP027544	15	ykgK/ecpR	(ykgK/ecpR) regulator protein EcpR [ECP (VF0404)] [Escherichia coli O157:H7 str. EDL933]	Entero_P4	NC_001609
E. coli	CP027544	16	espK	(espK) Type III secretion system effector EspK [LEE encoded T3SS (SS020)] [Escherichia coli O157:H7 str. EDL933]	Entero_lambda	NC_001416
E. coli	CP027544	18	nleG7'	(nleG7') Type III secretion system effector NleG7 E3 Ubiquitin Ligase [LEE encoded T3SS (SS020)] [Escherichia coli O157:H7 str. EDL933]	Entero_BP_4795	NC_004813
E. coli	CP027544	18	nleA/espI	(nleA/espI) Type III secretion system effector NleA [NleA/EspI (VF0338)] [Escherichia coli O157:H7 str. EDL933]	Entero_BP_4795	NC_004813
E. coli	CP027544	18	nleA/espI	(nleA/espI) Type III secretion system effector NleA [NleA/EspI (VF0338)] [Escherichia coli O157:H7 str. EDL933]	Entero_BP_4795	NC_004813
E. coli	CP027544	20	nleC	(nleC) Type III secretion system effector NleC zinc metalloprotease [NleC (VF0340)] [Escherichia coli O157:H7 str. EDL933]	Entero_BP_4795	NC_004813
E. coli	CP027584	2	entD	(entD) phosphopantetheinyl transferase component of enterobactin synthase multienzyme complex [Enterobactin (VF0228)] [Escherichia coli CFT073]	Entero_lambda	NC_001416
E. coli	CP027584	2	stx2A	(stx2A) shiga-like toxin II A subunit encoded by bacteriophage BP-933W [Stx (VF0206)] [Escherichia coli O157:H7 str. EDL933]	Entero_lambda	NC_001416
E. coli	CP027584	2	stx2B	(stx2B) shiga-like toxin II B subunit encoded by bacteriophage BP-933W [Stx (VF0206)] [Escherichia coli O157:H7 str. EDL933]	Entero_lambda	NC_001416
E. coli	CP027584	8	stx2B	(stx2B) shiga-like toxin II B subunit encoded by bacteriophage BP-933W [Stx (VF0206)] [Escherichia coli O157:H7 str. EDL933]	Entero_BP_4795	NC_004813
E. coli	CP027584	8	stx2A	(stx2A) shiga-like toxin II A subunit encoded by bacteriophage BP-933W [Stx (VF0206)] [Escherichia coli O157:H7 str. EDL933]	Entero_BP_4795	NC_004813
E. coli	CP027584	10	cdtC	(cdtC) cytolethal distending toxin C [CDT (VF0185)] [Escherichia coli O157:H str. 493/89]	Entero_fiAA91_ss	NC_022750
E. coli	CP027584	10	cdtB	(cdtB) cytolethal distending toxin B [CDT (VF0185)] [Escherichia coli O157:H str. 493/89]	Entero_fiAA91_ss	NC_022750
E. coli	CP027584	10	cdtA	(cdtA) cytolethal distending toxin A [CDT (VF0185)] [Escherichia coli O157:H str. 493/89]	Entero_fiAA91_ss	NC_022750
E. coli	CP027584	11	yagV/ecpE	(yagV/ecpE) E. coli common pilus chaperone EcpE [ECP (VF0404)] [Escherichia coli O157:H7 str. EDL933]	Entero_P4	NC_001609
E. coli	CP027584	11	yagW/ecpD	(yagW/ecpD) polymerized tip adhesin of ECP fibers [ECP (VF0404)] [Escherichia coli O157:H7 str. EDL933]	Entero_P4	NC_001609
E. coli	CP027586	1	stx2B	(stx2B) shiga-like toxin II B subunit encoded by bacteriophage BP-933W [Stx (VF0206)] [Escherichia coli O157:H7 str. EDL933]	Entero_BP_4795	NC_004813
E. coli	CP027586	1	stx2A	(stx2A) shiga-like toxin II A subunit encoded by bacteriophage BP-933W [Stx (VF0206)] [Escherichia coli O157:H7 str. EDL933]	Entero_BP_4795	NC_004813
E. coli	CP027586	3	pet	(pet) Pet serine protease precursor autotransporter [Pet (VF0217)] [Escherichia coli O44:H18 042]	Escher_P13374	NC_018846
E. coli	CP027586	7	stx2A	(stx2A) shiga-like toxin II A subunit encoded by bacteriophage BP-933W [Stx (VF0206)] [Escherichia coli O157:H7 str. EDL933]	Entero_mEp460	NC_019716
E. coli	CP027586	7	stx2B	(stx2B) shiga-like toxin II B subunit encoded by bacteriophage BP-933W [Stx (VF0206)] [Escherichia coli O157:H7 str. EDL933]	Entero_mEp460	NC_019716
E. coli	CP027586	10	stxA	(stxA) Shiga toxin subunit A; RNA-N-glycosidase; catalytic subunit [Shiga toxin (VF0117)] [Shigella dysenteriae Sd197]	Shigel_Ss_VASD	NC_028685
E. coli	CP027586	10	stx1B	(stx1B) shiga-like toxin 1 subunit B encoded within prophage CP-933V [Stx (VF0206)] [Escherichia coli O157:H7 str. EDL933]	Shigel_Ss_VASD	NC_028685
E. coli	CP027586	11	pet	(pet) Pet serine protease precursor autotransporter [Pet (VF0217)] [Escherichia coli O44:H18 042]	Entero_BP_4795	NC_004813
E. coli	CP027591	2	nleH1	(nleH1) Type III secretion system effector NleH1 [LEE encoded T3SS (SS020)] [Escherichia coli O157:H7 str. EDL933]	Entero_BP_4795	NC_004813
E. coli	CP027591	2	nleD	(nleD) Type III secretion system effector NleD [NleD (VF0342)] [Escherichia coli O55:H7 str. CB9615]	Entero_BP_4795	NC_004813
E. coli	CP027591	4	nleA	(nleA) non-LEE-encoded effector NleA [NleA/EspI (VF0339)] [Escherichia coli C342-62]	Entero_BP_4795	NC_004813
E. coli	CP027591	4	nleA/espI	(nleA/espI) Type III secretion system effector NleA [NleA/EspI (VF0338)] [Escherichia coli O157:H7 str. EDL933]	Entero_BP_4795	NC_004813
E. coli	CP027591	5	cif	(cif) Type III secretion system effector Cif cyclomodulin [Cif (VF0205)] [Escherichia coli O26 str. C/15333]	Entero_YYZ_2008	NC_011356
E. coli	CP027591	5	nleH1	(nleH1) Type III secretion system effector NleH1 [LEE encoded T3SS (SS020)] [Escherichia coli O157:H7 str. EDL933]	Entero_YYZ_2008	NC_011356
E. coli	CP027591	5	espJ	(espJ) Type III secretion system effector EspJ adenosine diphosphate (ADP) ribosyltransferase [LEE encoded T3SS (SS020)] [Escherichia coli O157:H7 str. EDL933]	Entero_YYZ_2008	NC_011356
E. coli	CP027591	8	nleH2	(nleH2) Type III secretion system effector NleH2 [LEE encoded T3SS (SS020)] [Escherichia coli O157:H7 str. EDL933]	Entero_YYZ_2008	NC_011356
E. coli	CP027591	8	nleH2	(nleH2) Type III secretion system effector NleH2 [LEE encoded T3SS (SS020)] [Escherichia coli O157:H7 str. EDL933]	Entero_YYZ_2008	NC_011356
E. coli	CP027591	8	nleF	(nleF) Type III secretion system effector NleF caspase inhibitor [LEE encoded T3SS (SS020)] [Escherichia coli O157:H7 str. EDL933]	Entero_YYZ_2008	NC_011356
E. coli	CP027591	8	east1	(east1) EAST1 [EAST1 (VF0188)] [Escherichia coli ONT:HND str. A16]	Entero_YYZ_2008	NC_011356
E. coli	CP027591	8	espM1	(espM1) Type III secretion system effector EspM1 Rho guanine exchange factor [LEE encoded T3SS (SS020)] [Escherichia coli O157:H7 str. EDL933]	Entero_YYZ_2008	NC_011356
E. coli	CP027591	8	nleH2	(nleH2) Type III secretion system effector NleH2 [LEE encoded T3SS (SS020)] [Escherichia coli O157:H7 str. EDL933]	Entero_YYZ_2008	NC_011356
E. coli	CP027591	9	nleG7'	(nleG7') Type III secretion system effector NleG7 E3 Ubiquitin Ligase [LEE encoded T3SS (SS020)] [Escherichia coli O157:H7 str. EDL933]	Entero_BP_4795	NC_004813
E. coli	CP027591	12	espM2	(espM2) Type III secretion system effector EspM2 Rho guanine exchange factor [LEE encoded T3SS (SS020)] [Escherichia coli O157:H7 str. EDL933]	Entero_YYZ_2008	NC_011356
E. coli	CP027591	12	espW	(espW) Type III secretion system effector EspW [LEE encoded T3SS (SS020)] [Escherichia coli O157:H7 str. EDL933]	Entero_YYZ_2008	NC_011356
E. coli	CP027591	13	espFu/tccP	(espFu/tccP) Type III secretion system effector TccP [LEE encoded T3SS (SS020)] [Escherichia coli O157:H7 str. EDL933]	Entero_BP_4795	NC_004813
E. coli	CP027591	14	espJ	(espJ) Type III secretion system effector EspJ adenosine diphosphate (ADP) ribosyltransferase [LEE encoded T3SS (SS020)] [Escherichia coli O157:H7 str. EDL933]	Entero_BP_4795	NC_004813
E. coli	CP027591	15	stx2B	(stx2B) shiga-like toxin II B subunit encoded by bacteriophage BP-933W [Stx (VF0206)] [Escherichia coli O157:H7 str. EDL933]	Entero_BP_4795	NC_004813
E. coli	CP027591	15	stx2A	(stx2A) shiga-like toxin II A subunit encoded by bacteriophage BP-933W [Stx (VF0206)] [Escherichia coli O157:H7 str. EDL933]	Entero_BP_4795	NC_004813
E. coli	CP027591	16	nleC	(nleC) Type III secretion system effector NleC zinc metalloprotease [NleC (VF0340)] [Escherichia coli O157:H7 str. EDL933]	Entero_mEp460	NC_019716
E. coli	CP027599	4	espX7/nleL	(espX7/nleL) Type III secretion system effector NleL putative E3 ubiquitin ligase [LEE encoded T3SS (SS020)] [Escherichia coli O157:H7 str. EDL933]	Entero_BP_4795	NC_004813
E. coli	CP027599	4	espN	(espN) Type III secretion system effector EspN [LEE encoded T3SS (SS020)] [Escherichia coli O157:H7 str. EDL933]	Entero_BP_4795	NC_004813
E. coli	CP027599	4	espK	(espK) Type III secretion system effector EspK [LEE encoded T3SS (SS020)] [Escherichia coli O157:H7 str. EDL933]	Entero_BP_4795	NC_004813
E. coli	CP027599	6	gtrB	(gtrB) bactoprenol glucosyl transferase [LPS (VF0124)] [Shigella flexneri 2a str. 301]	Escher_phiV10	NC_007804
E. coli	CP027599	6	gtrB	(gtrB) bactoprenol glucosyl transferase [LPS (VF0124)] [Shigella flexneri 2a str. 301]	Escher_phiV10	NC_007804
E. coli	CP027599	7	stx2A	(stx2A) shiga-like toxin II A subunit encoded by bacteriophage BP-933W [Stx (VF0206)] [Escherichia coli O157:H7 str. EDL933]	Escher_P13374	NC_018846
E. coli	CP027599	7	stx2B	(stx2B) shiga-like toxin II B subunit encoded by bacteriophage BP-933W [Stx (VF0206)] [Escherichia coli O157:H7 str. EDL933]	Escher_P13374	NC_018846
E. coli	CP027599	8	nleA/espI	(nleA/espI) Type III secretion system effector NleA [NleA/EspI (VF0338)] [Escherichia coli O157:H7 str. EDL933]	Entero_lambda	NC_001416
E. coli	CP027599	10	nleG7'	(nleG7') Type III secretion system effector NleG7 E3 Ubiquitin Ligase [LEE encoded T3SS (SS020)] [Escherichia coli O157:H7 str. EDL933]	Entero_lambda	NC_001416
E. coli	CP027599	12	nleA/espI	(nleA/espI) Type III secretion system effector NleA [NleA/EspI (VF0338)] [Escherichia coli O157:H7 str. EDL933]	Entero_BP_4795	NC_00481
E. coli	CP027599	12	nleH2	(nleH2) Type III secretion system effector NleH2 [LEE encoded T3SS (SS020)] [Escherichia coli O157:H7 str. EDL933]	Entero_BP_4795	NC_00481
E. coli	CP027599	12	nleF	(nleF) Type III secretion system effector NleF caspase inhibitor [LEE encoded T3SS (SS020)] [Escherichia coli O157:H7 str. EDL933]	Entero_BP_4795	NC_00481
E. coli	CP027599	12	east1	(east1) EAST1 [EAST1 (VF0188)] [Escherichia coli ONT:HND str. A16]	Entero_BP_4795	NC_00481
E. coli	CP027599	12	espM1	(espM1) Type III secretion system effector EspM1 Rho guanine exchange factor [LEE encoded T3SS (SS020)] [Escherichia coli O157:H7 str. EDL933]	Entero_BP_4795	NC_00481
E. coli	CP027599	15	espM2	(espM2) Type III secretion system effector EspM2 Rho guanine exchange factor [LEE encoded T3SS (SS020)] [Escherichia coli O157:H7 str. EDL933]	Entero_BP_4795	NC_00481
E. coli	CP027599	15	espW	(espW) Type III secretion system effector EspW [LEE encoded T3SS (SS020)] [Escherichia coli O157:H7 str. EDL933]	Entero_BP_4795	NC_00481
E. coli	CP027599	15	espK	(espK) Type III secretion system effector EspK [LEE encoded T3SS (SS020)] [Escherichia coli O157:H7 str. EDL933]	Entero_BP_4795	NC_00481
E. coli	CP027599	15	paa	(paa) outer membrane adhesin Paa [Paa (VF0194)] [Escherichia coli O157:H7 str. EDL933]	Entero_BP_4795	NC_00481
E. coli	CP027599	17	stx1B	(stx1B) shiga-like toxin 1 subunit B encoded within prophage CP-933V [Stx (VF0206)] [Escherichia coli O157:H7 str. EDL933]	Entero_BP_4795	NC_004813
E. coli	CP027599	17	stxA	(stxA) Shiga toxin subunit A; RNA-N-glycosidase; catalytic subunit [Shiga toxin (VF0117)] [Shigella dysenteriae Sd197]	Entero_BP_4795	NC_004813
E. coli	CP027599	21	espJ	(espJ) Type III secretion system effector EspJ adenosine diphosphate (ADP) ribosyltransferase [LEE encoded T3SS (SS020)] [Escherichia coli O157:H7 str. EDL933]	Entero_lambda	NC_001416
E. coli	CP027599	21	cif	(cif) Type III secretion system effector Cif cyclomodulin [Cif (VF0205)] [Escherichia coli O26 str. C/15333]	Entero_lambda	NC_001416
E. coli	CP027599	21	nleH1	(nleH1) Type III secretion system effector NleH1 [LEE encoded T3SS (SS020)] [Escherichia coli O157:H7 str. EDL933]	Entero_lambda	NC_001416
E. coli	CP027763	2	nleH1	(nleH1) Type III secretion system effector NleH1 [LEE encoded T3SS (SS020)] [Escherichia coli O157:H7 str. EDL933]	Entero_lambda	NC_001416
E. coli	CP027763	2	cif	(cif) Type III secretion system effector Cif cyclomodulin [Cif (VF0205)] [Escherichia coli O26 str. C/15333]	Entero_lambda	NC_001416
E. coli	CP027763	2	espJ	(espJ) Type III secretion system effector EspJ adenosine diphosphate (ADP) ribosyltransferase [LEE encoded T3SS (SS020)] [Escherichia coli O157:H7 str. EDL933]	Entero_lambda	NC_001416
E. coli	CP027763	5	espX7/nleL	(espX7/nleL) Type III secretion system effector NleL putative E3 ubiquitin ligase [LEE encoded T3SS (SS020)] [Escherichia coli O157:H7 str. EDL933]	Entero_BP_4795	NC_004813
E. coli	CP027763	5	espN	(espN) Type III secretion system effector EspN [LEE encoded T3SS (SS020)] [Escherichia coli O157:H7 str. EDL933]	Entero_BP_4795	NC_004813
E. coli	CP027763	5	espK	(espK) Type III secretion system effector EspK [LEE encoded T3SS (SS020)] [Escherichia coli O157:H7 str. EDL933]	Entero_BP_4795	NC_004813
E. coli	CP027763	5	nleB2	(nleB2) Type III secretion system effector NleB2 [LEE encoded T3SS (SS020)] [Escherichia coli O157:H7 str. EDL933]	Entero_BP_4795	NC_004813
E. coli	CP027763	5	espK	(espK) Type III secretion system effector EspK [LEE encoded T3SS (SS020)] [Escherichia coli O157:H7 str. EDL933]	Entero_BP_4795	NC_004813
E. coli	CP027763	7	paa	(paa) outer membrane adhesin Paa [Paa (VF0194)] [Escherichia coli O157:H7 str. EDL933]	Entero_YYZ_2008	NC_011356
E. coli	CP027763	7	east1	(east1) EAST1 [EAST1 (VF0188)] [Escherichia coli ONT:HND str. A16]	Entero_YYZ_2008	NC_011356
E. coli	CP027763	7	espM1	(espM1) Type III secretion system effector EspM1 Rho guanine exchange factor [LEE encoded T3SS (SS020)] [Escherichia coli O157:H7 str. EDL933]	Entero_YYZ_2008	NC_011356
E. coli	CP027763	7	stx2A	(stx2A) shiga-like toxin II A subunit encoded by bacteriophage BP-933W [Stx (VF0206)] [Escherichia coli O157:H7 str. EDL933]	Entero_YYZ_2008	NC_011356
E. coli	CP027763	7	stx2B	(stx2B) shiga-like toxin II B subunit encoded by bacteriophage BP-933W [Stx (VF0206)] [Escherichia coli O157:H7 str. EDL933]	Entero_YYZ_2008	NC_011356
E. coli	CP027763	8	nleC	(nleC) Type III secretion system effector NleC zinc metalloprotease [NleC (VF0340)] [Escherichia coli O157:H7 str. EDL933]	Entero_lambda	NC_001416
E. coli	CP027763	9	nleC	(nleC) Type III secretion system effector NleC zinc metalloprotease [NleC (VF0340)] [Escherichia coli O157:H7 str. EDL933]	Entero_BP_4795	NC_004813
E. coli	CP027763	10	nleC	(nleC) Type III secretion system effector NleC zinc metalloprotease [NleC (VF0340)] [Escherichia coli O157:H7 str. EDL933]	Entero_YYZ_2008	NC_011356
E. coli	CP027763	10	stx1B	(stx1B) shiga-like toxin 1 subunit B encoded within prophage CP-933V [Stx (VF0206)] [Escherichia coli O157:H7 str. EDL933]	Entero_YYZ_2008	NC_011356
E. coli	CP027763	10	stxA	(stxA) Shiga toxin subunit A; RNA-N-glycosidase; catalytic subunit [Shiga toxin (VF0117)] [Shigella dysenteriae Sd197]	Entero_YYZ_2008	NC_011356
E. coli	CP027763	12	nleF	(nleF) Type III secretion system effector NleF caspase inhibitor [LEE encoded T3SS (SS020)] [Escherichia coli O157:H7 str. EDL933]	Entero_lambda	NC_001416
E. coli	CP027763	12	nleH2	(nleH2) Type III secretion system effector NleH2 [LEE encoded T3SS (SS020)] [Escherichia coli O157:H7 str. EDL933]	Entero_lambda	NC_001416
E. coli	CP027763	12	nleC	(nleC) Type III secretion system effector NleC zinc metalloprotease [NleC (VF0340)] [Escherichia coli O157:H7 str. EDL933]	Entero_lambda	NC_001416
E. coli	CP027763	12	nleB2	(nleB2) Type III secretion system effector NleB2 [LEE encoded T3SS (SS020)] [Escherichia coli O157:H7 str. EDL933]	Entero_lambda	NC_001416
E. coli	CP027763	15	nleA	(nleA) non-LEE-encoded effector NleA [NleA/EspI (VF0339)] [Escherichia coli C342-62]	Entero_BP_4795	NC_004813
E. coli	CP027763	15	nleH1	(nleH1) Type III secretion system effector NleH1 [LEE encoded T3SS (SS020)] [Escherichia coli O157:H7 str. EDL933]	Entero_BP_4795	NC_004813
E. coli	CP027763	15	nleH2	(nleH2) Type III secretion system effector NleH2 [LEE encoded T3SS (SS020)] [Escherichia coli O157:H7 str. EDL933]	Entero_BP_4795	NC_004813
E. coli	CP027763	16	nleG7'	(nleG7') Type III secretion system effector NleG7 E3 Ubiquitin Ligase [LEE encoded T3SS (SS020)] [Escherichia coli O157:H7 str. EDL933]	Entero_BP_4795	NC_004813
E. coli	CP030767	1	nleB2	(nleB2) Type III secretion system effector NleB2 [LEE encoded T3SS (SS020)] [Escherichia coli O157:H7 str. EDL933]	Entero_cdtI	NC_009514
E. coli	CP030767	1	nleC	(nleC) Type III secretion system effector NleC zinc metalloprotease [NleC (VF0340)] [Escherichia coli O157:H7 str. EDL933]	Entero_cdtI	NC_009514
E. coli	CP030767	1	nleH1	(nleH1) Type III secretion system effector NleH1 [LEE encoded T3SS (SS020)] [Escherichia coli O157:H7 str. EDL933]	Entero_cdtI	NC_009514
E. coli	CP030767	1	nleD	(nleD) Type III secretion system effector NleD [NleD (VF0343)] [Escherichia coli O157:H7 str. EDL933]	Entero_cdtI	NC_009514
E. coli	CP030767	2	ompA	(ompA) outer membrane protein A [OmpA (VF0236)] [Escherichia coli O18:K1:H7 str. RS218]	Salmon_118970_sal3	NC_031940
E. coli	CP030767	12	espJ	(espJ) Type III secretion system effector EspJ adenosine diphosphate (ADP) ribosyltransferase [LEE encoded T3SS (SS020)] [Escherichia coli O157:H7 str. EDL933]	Entero_BP_4795	NC_004813
E. coli	CP030767	12	espFu/tccP	(espFu/tccP) Type III secretion system effector TccP [LEE encoded T3SS (SS020)] [Escherichia coli O157:H7 str. EDL933]	Entero_BP_4795	NC_004813
E. coli	CP030767	13	nleG7'	(nleG7') Type III secretion system effector NleG7 E3 Ubiquitin Ligase [LEE encoded T3SS (SS020)] [Escherichia coli O157:H7 str. EDL933]	Stx2_c_1717	NC_011357
E. coli	CP030767	13	stx2B	(stx2B) shiga-like toxin II B subunit encoded by bacteriophage BP-933W [Stx (VF0206)] [Escherichia coli O157:H7 str. EDL933]	Stx2_c_1717	NC_011357
E. coli	CP030767	13	stx2A	(stx2A) shiga-like toxin II A subunit encoded by bacteriophage BP-933W [Stx (VF0206)] [Escherichia coli O157:H7 str. EDL933]	Stx2_c_1717	NC_011357
E. coli	CP030767	15	stx2B	(stx2B) shiga-like toxin II B subunit encoded by bacteriophage BP-933W [Stx (VF0206)] [Escherichia coli O157:H7 str. EDL933]	Escher_PA28	NC_041935
E. coli	CP030767	15	stx2A	(stx2A) shiga-like toxin II A subunit encoded by bacteriophage BP-933W [Stx (VF0206)] [Escherichia coli O157:H7 str. EDL933]	Escher_PA28	NC_041935
E. coli	CP031919	1	tir	(tir) translocated intimin receptor protein [Tir (VF0193)] [Escherichia coli O157:H7 str. EDL933]	Entero_P4	NC_001609
E. coli	CP031919	1	cesT	(cesT) multieffector chaperone [LEE encoded T3SS (SS020)] [Escherichia coli O157:H7 str. EDL933]	Entero_P4	NC_001609
E. coli	CP031919	1	eae	(eae) intimin [Intimin (VF0177)] [Escherichia coli O127:H6 str. E2348/69]	Entero_P4	NC_001609
E. coli	CP031919	1	escD	(escD) Type III secretion system outer MS ring protein EscD [TTSS (VF0191)] [Escherichia coli O157:H7 str. EDL933]	Entero_P4	NC_001609
E. coli	CP031919	1	sepL	(sepL) Type III secretion system secretion gatekeeper SepL [TTSS (VF0191)] [Escherichia coli O157:H7 str. EDL933]	Entero_P4	NC_001609
E. coli	CP031919	1	espA	(espA) Type III secretion system translocator protein EspA [EspA (VF0198)] [Escherichia coli O157:H7 str. EDL933]	Entero_P4	NC_001609
E. coli	CP031919	1	espD	(espD) Type III secretion system translocator protein EspD pore protein [EspD (VF0200)] [Escherichia coli O157:H7 str. EDL933]	Entero_P4	NC_001609
E. coli	CP031919	1	espB	(espB) Type III secretion system translocator protein EspB pore protein [TTSS (VF0191)] [Escherichia coli O157:H7 str. EDL933]	Entero_P4	NC_001609
E. coli	CP031919	1	cesD2	(cesD2) chaperone for EspD [LEE encoded T3SS (SS020)] [Escherichia coli O157:H7 str. EDL933]	Entero_P4	NC_001609
E. coli	CP031919	1	escF	(escF) Type III secretion system needle filament protein EscF [TTSS (VF0191)] [Escherichia coli O157:H7 str. EDL933]	Entero_P4	NC_001609
E. coli	CP031919	1	escG	(escG) chaperone for EscF [LEE encoded T3SS (SS020)] [Escherichia coli O157:H7 str. EDL933]	Entero_P4	NC_001609
E. coli	CP031919	1	espF	(espF) Type III secretion system effector EspF [EspF (VF0196)] [Escherichia coli O157:H7 str. EDL933]	Entero_P4	NC_001609
E. coli	CP031919	4	nleG7'	(nleG7') Type III secretion system effector NleG7 E3 Ubiquitin Ligase [LEE encoded T3SS (SS020)] [Escherichia coli O157:H7 str. EDL933]	Entero_YYZ_2008	NC_011356
E. coli	CP031919	6	nleH2	(nleH2) Type III secretion system effector NleH2 [LEE encoded T3SS (SS020)] [Escherichia coli O157:H7 str. EDL933]	Entero_BP_4795	NC_004813
E. coli	CP031919	6	nleH1	(nleH1) Type III secretion system effector NleH1 [LEE encoded T3SS (SS020)] [Escherichia coli O157:H7 str. EDL933]	Entero_BP_4795	NC_004813
E. coli	CP031919	6	nleA	(nleA) non-LEE-encoded effector NleA [NleA/EspI (VF0339)] [Escherichia coli C342-62]	Entero_BP_4795	NC_004813
E. coli	CP031919	8	nleB2	(nleB2) Type III secretion system effector NleB2 [LEE encoded T3SS (SS020)] [Escherichia coli O157:H7 str. EDL933]	Entero_lambda	NC_001416
E. coli	CP031919	8	nleC	(nleC) Type III secretion system effector NleC zinc metalloprotease [NleC (VF0340)] [Escherichia coli O157:H7 str. EDL933]	Entero_lambda	NC_001416
E. coli	CP031919	8	nleH2	(nleH2) Type III secretion system effector NleH2 [LEE encoded T3SS (SS020)] [Escherichia coli O157:H7 str. EDL933]	Entero_lambda	NC_001416
E. coli	CP031919	8	nleF	(nleF) Type III secretion system effector NleF caspase inhibitor [LEE encoded T3SS (SS020)] [Escherichia coli O157:H7 str. EDL933]	Entero_lambda	NC_001416
E. coli	CP031919	10	stxA	(stxA) Shiga toxin subunit A; RNA-N-glycosidase; catalytic subunit [Shiga toxin (VF0117)] [Shigella dysenteriae Sd197]	Entero_BP_4795	NC_004813
E. coli	CP031919	10	stx1B	(stx1B) shiga-like toxin 1 subunit B encoded within prophage CP-933V [Stx (VF0206)] [Escherichia coli O157:H7 str. EDL933]	Entero_BP_4795	NC_004813
E. coli	CP031919	10	nleC	(nleC) Type III secretion system effector NleC zinc metalloprotease [NleC (VF0340)] [Escherichia coli O157:H7 str. EDL933]	Entero_BP_4795	NC_004813
E. coli	CP031919	11	nleC	(nleC) Type III secretion system effector NleC zinc metalloprotease [NleC (VF0340)] [Escherichia coli O157:H7 str. EDL933]	Entero_lambda	NC_001416
E. coli	CP031919	12	nleC	(nleC) Type III secretion system effector NleC zinc metalloprotease [NleC (VF0340)] [Escherichia coli O157:H7 str. EDL933]	Entero_lambda	NC_001416
E. coli	CP031919	13	ospG	(ospG) type III secretion system effector kinase OspG [TTSS (VF0118)] [Shigella flexneri 2a str. 301]	Entero_BP_4795	NC_004813
E. coli	CP031919	13	espM1	(espM1) Type III secretion system effector EspM1 Rho guanine exchange factor [LEE encoded T3SS (SS020)] [Escherichia coli O157:H7 str. EDL933]	Entero_BP_4795	NC_004813
E. coli	CP031919	13	east1	(east1) EAST1 [EAST1 (VF0188)] [Escherichia coli ONT:HND str. A16]	Entero_BP_4795	NC_004813
E. coli	CP031919	13	paa	(paa) outer membrane adhesin Paa [Paa (VF0194)] [Escherichia coli O157:H7 str. EDL933]	Entero_BP_4795	NC_004813
E. coli	CP031919	15	espX7/nleL	(espX7/nleL) Type III secretion system effector NleL putative E3 ubiquitin ligase [LEE encoded T3SS (SS020)] [Escherichia coli O157:H7 str. EDL933]	Entero_BP_4795	NC_004813
E. coli	CP031919	16	espFu/tccP	(espFu/tccP) Type III secretion system effector TccP [LEE encoded T3SS (SS020)] [Escherichia coli O157:H7 str. EDL933]	Entero_lambda	NC_001416
E. coli	CP031919	18	espJ	(espJ) Type III secretion system effector EspJ adenosine diphosphate (ADP) ribosyltransferase [LEE encoded T3SS (SS020)] [Escherichia coli O157:H7 str. EDL933]	Entero_lambda	NC_001416
E. coli	CP031919	18	cif	(cif) Type III secretion system effector Cif cyclomodulin [Cif (VF0205)] [Escherichia coli O26 str. C/15333]	Entero_lambda	NC_001416
E. coli	CP031919	18	nleH1	(nleH1) Type III secretion system effector NleH1 [LEE encoded T3SS (SS020)] [Escherichia coli O157:H7 str. EDL933]	Entero_lambda	NC_001416
E. coli	CP031919	21	espX5	(espX5) Type III secretion system effector EspX5 [LEE encoded T3SS (SS020)] [Escherichia coli O157:H7 str. EDL933]	Entero_BP_4795	NC_004813
E. coli	CP031919	21	nleG7'	(nleG7') Type III secretion system effector NleG7 E3 Ubiquitin Ligase [LEE encoded T3SS (SS020)] [Escherichia coli O157:H7 str. EDL933]	Entero_BP_4795	NC_004813
E. coli	CP031919	21	espX4	(espX4) Type III secretion system effector EspX4 [LEE encoded T3SS (SS020)] [Escherichia coli O157:H7 str. EDL933]	Entero_BP_4795	NC_004813
E. coli	CP040456	5	vat	(vat) Haemoglobin protease [Tsh (VF0233)] [Escherichia coli CFT073]	Bacter_APSE_2	NC_011551
E. coli	CP041302	5	ykgK/ecpR	(ykgK/ecpR) regulator protein EcpR [ECP (VF0404)] [Escherichia coli O157:H7 str. EDL933]	Entero_P4	NC_001609
E. coli	CP041302	5	yagZ/ecpA	(yagZ/ecpA) E. coli common pilus structural subunit EcpA [ECP (VF0404)] [Escherichia coli O157:H7 str. EDL933]	Entero_P4	NC_001609
E. coli	CP041302	5	yagY/ecpB	(yagY/ecpB) E. coli common pilus chaperone EcpB [ECP (VF0404)] [Escherichia coli O157:H7 str. EDL933]	Entero_P4	NC_001609
E. coli	CP041302	5	yagX/ecpC	(yagX/ecpC) E. coli common pilus usher EcpC [ECP (VF0404)] [Escherichia coli O157:H7 str. EDL933]	Entero_P4	NC_001609
E. coli	CP041302	5	yagW/ecpD	(yagW/ecpD) polymerized tip adhesin of ECP fibers [ECP (VF0404)] [Escherichia coli O157:H7 str. EDL933]	Entero_P4	NC_001609
E. coli	CP041302	5	yagV/ecpE	(yagV/ecpE) E. coli common pilus chaperone EcpE [ECP (VF0404)] [Escherichia coli O157:H7 str. EDL933]	Entero_P4	NC_001609
E. coli	NC_002695	2	nleB2	(nleB2) Type III secretion system effector NleB2 [LEE encoded T3SS (SS020)] [Escherichia coli O157:H7 str. EDL933]	Entero_cdtI	NC_009514
E. coli	NC_002695	2	nleC	(nleC) Type III secretion system effector NleC zinc metalloprotease [NleC (VF0340)] [Escherichia coli O157:H7 str. EDL933]	Entero_cdtI	NC_009514
E. coli	NC_002695	2	nleH1	(nleH1) Type III secretion system effector NleH1 [LEE encoded T3SS (SS020)] [Escherichia coli O157:H7 str. EDL933]	Entero_cdtI	NC_009514
E. coli	NC_002695	5	stx2A	(stx2A) shiga-like toxin II A subunit encoded by bacteriophage BP-933W [Stx (VF0206)] [Escherichia coli O157:H7 str. EDL933]	Stx2_II	NC_004914
E. coli	NC_002695	5	stx2B	(stx2B) shiga-like toxin II B subunit encoded by bacteriophage BP-933W [Stx (VF0206)] [Escherichia coli O157:H7 str. EDL933]	Stx2_II	NC_004914
E. coli	NC_002695	6	espX7/nleL	(espX7/nleL) Type III secretion system effector NleL putative E3 ubiquitin ligase [LEE encoded T3SS (SS020)] [Escherichia coli O157:H7 str. EDL933]	Entero_BP_4795	NC_004813
E. coli	NC_002695	6	espN	(espN) Type III secretion system effector EspN [LEE encoded T3SS (SS020)] [Escherichia coli O157:H7 str. EDL933]	Entero_BP_4795	NC_004813
E. coli	NC_002695	6	espK	(espK) Type III secretion system effector EspK [LEE encoded T3SS (SS020)] [Escherichia coli O157:H7 str. EDL933]	Entero_BP_4795	NC_004813
E. coli	NC_002695	6	nleB2	(nleB2) Type III secretion system effector NleB2 [LEE encoded T3SS (SS020)] [Escherichia coli O157:H7 str. EDL933]	Entero_BP_4795	NC_004813
E. coli	NC_002695	6	espK	(espK) Type III secretion system effector EspK [LEE encoded T3SS (SS020)] [Escherichia coli O157:H7 str. EDL933]	Entero_BP_4795	NC_004813
E. coli	NC_002695	7	nleB2	(nleB2) Type III secretion system effector NleB2 [LEE encoded T3SS (SS020)] [Escherichia coli O157:H7 str. EDL933]	Salmon_118970_sal3	NC_031940
E. coli	NC_002695	7	espK	(espK) Type III secretion system effector EspK [LEE encoded T3SS (SS020)] [Escherichia coli O157:H7 str. EDL933]	Salmon_118970_sal3	NC_031940
E. coli	NC_002695	9	paa	(paa) outer membrane adhesin Paa [Paa (VF0194)] [Escherichia coli O157:H7 str. EDL933]	Entero_BP_4795	NC_004813
E. coli	NC_002695	9	nleA/espI	(nleA/espI) Type III secretion system effector NleA [NleA/EspI (VF0338)] [Escherichia coli O157:H7 str. EDL933]	Entero_BP_4795	NC_004813
E. coli	NC_002695	9	nleH2	(nleH2) Type III secretion system effector NleH2 [LEE encoded T3SS (SS020)] [Escherichia coli O157:H7 str. EDL933]	Entero_BP_4795	NC_004813
E. coli	NC_002695	9	nleF	(nleF) Type III secretion system effector NleF caspase inhibitor [LEE encoded T3SS (SS020)] [Escherichia coli O157:H7 str. EDL933]	Entero_BP_4795	NC_004813
E. coli	NC_002695	9	east1	(east1) EAST1 [EAST1 (VF0188)] [Escherichia coli ONT:HND str. A16]	Entero_BP_4795	NC_004813
E. coli	NC_002695	11	astA	(astA) heat-stable enterotoxin 1 [EAST1 (VF0216)] [Escherichia coli O44:H18 042]	Entero_YYZ_2008	NC_011356
E. coli	NC_002695	11	nleG7'	(nleG7') Type III secretion system effector NleG7 E3 Ubiquitin Ligase [LEE encoded T3SS (SS020)] [Escherichia coli O157:H7 str. EDL933]	Entero_YYZ_2008	NC_011356
E. coli	NC_002695	13	espJ	(espJ) Type III secretion system effector EspJ adenosine diphosphate (ADP) ribosyltransferase [LEE encoded T3SS (SS020)] [Escherichia coli O157:H7 str. EDL933]	Entero_HK629	NC_019711
E. coli	NC_002695	13	espFu/tccP	(espFu/tccP) Type III secretion system effector TccP [LEE encoded T3SS (SS020)] [Escherichia coli O157:H7 str. EDL933]	Entero_HK629	NC_019711
E. coli	NC_002695	15	stx1B	(stx1B) shiga-like toxin 1 subunit B encoded within prophage CP-933V [Stx (VF0206)] [Escherichia coli O157:H7 str. EDL933]	Entero_BP_4795	NC_004813
E. coli	NC_002695	15	stx1A	(stx1A) shiga-like toxin 1 subunit A encoded within prophage CP-933V [Stx (VF0206)] [Escherichia coli O157:H7 str. EDL933]	Entero_BP_4795	NC_004813
E. coli	NC_002695	17	espM2	(espM2) Type III secretion system effector EspM2 Rho guanine exchange factor [LEE encoded T3SS (SS020)] [Escherichia coli O157:H7 str. EDL933]	Stx2_c_1717	NC_011357
E. coli	NC_002695	17	espW	(espW) Type III secretion system effector EspW [LEE encoded T3SS (SS020)] [Escherichia coli O157:H7 str. EDL933]	Stx2_c_1717	NC_011357
E. faecium	CP006030	2	bsh	(bsh) bile salt hydrolase [BSH (VF0350)] [Listeria monocytogenes EGD-e]	Bacill_BCJA1c	NC_006557
E. faecium	CP011281	5	clpP	(clpP) ATP-dependent Clp protease proteolytic subunit [ClpP (VF0074)] [Listeria monocytogenes EGD-e]	Entero_phiFL1A	NC_013646
E. faecium	CP012454	2	clpP	(clpP) ATP-dependent Clp protease proteolytic subunit [ClpP (VF0074)] [Listeria monocytogenes EGD-e]	Entero_phiFL1A	NC_013646
E. faecium	CP012460	1	clpP	(clpP) ATP-dependent Clp protease proteolytic subunit [ClpP (VF0074)] [Listeria monocytogenes EGD-e]	Entero_phiFL1A	NC_013646
E. faecium	CP012465	2	bsh	(bsh) bile salt hydrolase [BSH (VF0350)] [Listeria monocytogenes EGD-e]	Bacill_phBC6A52	NC_004821
E. faecium	CP012465	2	bsh	(bsh) bile salt hydrolase [BSH (VF0350)] [Listeria monocytogenes EGD-e]	Bacill_phBC6A52	NC_004821
E. faecium	CP012465	4	clpP	(clpP) ATP-dependent Clp protease proteolytic subunit [ClpP (VF0074)] [Listeria monocytogenes EGD-e]	Entero_phiFL4A	NC_013644
E. faecium	CP013994	1	clpP	(clpP) ATP-dependent Clp protease proteolytic subunit [ClpP (VF0074)] [Listeria monocytogenes EGD-e]	Entero_phiFL1A	NC_013646
E. faecium	CP014449	4	bsh	(bsh) bile salt hydrolase [BSH (VF0350)] [Listeria monocytogenes EGD-e]	Lactob_J_1	NC_022756
E. faecium	CP014529	3	bsh	(bsh) bile salt hydrolase [BSH (VF0350)] [Listeria monocytogenes EGD-e]	Bacill_phBC6A52	NC_004821
E. faecium	CP014529	3	bsh	(bsh) bile salt hydrolase [BSH (VF0350)] [Listeria monocytogenes EGD-e]	Bacill_phBC6A52	NC_004821
E. faecium	CP016163	2	clpP	(clpP) ATP-dependent Clp protease proteolytic subunit [ClpP (VF0074)] [Listeria monocytogenes EGD-e]	Entero_phiFL1A	NC_013646
E. faecium	CP017787	4	bsh	(bsh) bile salt hydrolase [BSH (VF0350)] [Listeria monocytogenes EGD-e]	Bacill_phBC6A52	NC_004821
E. faecium	CP017792	4	bsh	(bsh) bile salt hydrolase [BSH (VF0350)] [Listeria monocytogenes EGD-e]	Bacill_phBC6A52	NC_004821
E. faecium	CP017797	4	bsh	(bsh) bile salt hydrolase [BSH (VF0350)] [Listeria monocytogenes EGD-e]	Bacill_phBC6A52	NC_004821
E. faecium	CP018065	3	bsh	(bsh) bile salt hydrolase [BSH (VF0350)] [Listeria monocytogenes EGD-e]	Entero_vB_IME197	NC_028671
E. faecium	CP018071	1	clpP	(clpP) ATP-dependent Clp protease proteolytic subunit [ClpP (VF0074)] [Listeria monocytogenes EGD-e]	Entero_phiFL1A	NC_013646
E. faecium	CP018128	3	bsh	(bsh) bile salt hydrolase [BSH (VF0350)] [Listeria monocytogenes EGD-e]	Bacill_phBC6A52	NC_004821
E. faecium	CP018128	3	bsh	(bsh) bile salt hydrolase [BSH (VF0350)] [Listeria monocytogenes EGD-e]	Bacill_phBC6A52	NC_004821
E. faecium	CP019208	4	bsh	(bsh) bile salt hydrolase [BSH (VF0350)] [Listeria monocytogenes EGD-e]	Lister_B025	NC_009812
E. faecium	CP023780	6	clpP	(clpP) ATP-dependent Clp protease proteolytic subunit [ClpP (VF0074)] [Listeria monocytogenes EGD-e]	Entero_phiFL1A	NC_013646
E. faecium	CP023784	6	clpP	(clpP) ATP-dependent Clp protease proteolytic subunit [ClpP (VF0074)] [Listeria monocytogenes EGD-e]	Entero_phiFL1A	NC_013646
E. faecium	CP023789	6	clpP	(clpP) ATP-dependent Clp protease proteolytic subunit [ClpP (VF0074)] [Listeria monocytogenes EGD-e]	Entero_phiFL1A	NC_013646
E. faecium	CP023794	6	clpP	(clpP) ATP-dependent Clp protease proteolytic subunit [ClpP (VF0074)] [Listeria monocytogenes EGD-e]	Entero_phiFL1A	NC_013646
E. faecium	CP023799	6	clpP	(clpP) ATP-dependent Clp protease proteolytic subunit [ClpP (VF0074)] [Listeria monocytogenes EGD-e]	Entero_phiFL1A	NC_013646
E. faecium	CP023804	6	clpP	(clpP) ATP-dependent Clp protease proteolytic subunit [ClpP (VF0074)] [Listeria monocytogenes EGD-e]	Entero_phiFL1A	NC_013646
E. faecium	CP023808	6	clpP	(clpP) ATP-dependent Clp protease proteolytic subunit [ClpP (VF0074)] [Listeria monocytogenes EGD-e]	Entero_phiFL1A	NC_013646
E. faecium	CP025754	5	bsh	(bsh) bile salt hydrolase [BSH (VF0350)] [Listeria monocytogenes EGD-e]	Bacter_Diva	NC_028788
E. faecium	CP027402	1	bsh	(bsh) bile salt hydrolase [BSH (VF0350)] [Listeria monocytogenes EGD-e]	Lister_2389	NC_003291
E. faecium	CP034949	1	bsh	(bsh) bile salt hydrolase [BSH (VF0350)] [Listeria monocytogenes EGD-e]	Lister_2389	NC_003291
E. faecium	CP035660	3	bsh	(bsh) bile salt hydrolase [BSH (VF0350)] [Listeria monocytogenes EGD-e]	Lister_2389	NC_003291
E. faecium	CP035666	4	bsh	(bsh) bile salt hydrolase [BSH (VF0350)] [Listeria monocytogenes EGD-e]	Lister_LP_030_2	NC_021539
E. faecium	CP040875	2	bsh	(bsh) bile salt hydrolase [BSH (VF0350)] [Listeria monocytogenes EGD-e]	Lister_A118	NC_003216
E. faecium	CP040875	2	bsh	(bsh) bile salt hydrolase [BSH (VF0350)] [Listeria monocytogenes EGD-e]	Lister_A118	NC_003216
E. faecium	CP040878	3	bsh	(bsh) bile salt hydrolase [BSH (VF0350)] [Listeria monocytogenes EGD-e]	Lactob_Lj965	NC_005355
E. faecium	CP040907	2	bsh	(bsh) bile salt hydrolase [BSH (VF0350)] [Listeria monocytogenes EGD-e]	Bacill_BCJA1c	NC_006557
E. faecium	CP040907	2	bsh	(bsh) bile salt hydrolase [BSH (VF0350)] [Listeria monocytogenes EGD-e]	Bacill_BCJA1c	NC_006557
E. faecium	CP044274	1	ecbA	(ecbA) Collagen binding MSCRAMM EcbA [EcbA (VF0539)] [Enterococcus faecium DO]	Lister_B025	NC_009812
E. faecium	CP046077	3	bsh	(bsh) bile salt hydrolase [BSH (VF0350)] [Listeria monocytogenes EGD-e]	Entero_vB_IME197	NC_028671
E. faecium	CP046077	3	bsh	(bsh) bile salt hydrolase [BSH (VF0350)] [Listeria monocytogenes EGD-e]	Entero_vB_IME197	NC_028671
K. pneumoniae	CP024482	1	tssH-5/clpV	(tssH-5/clpV) Clp-type ATPase chaperone protein [T6SS-1 (VF0429)] [Burkholderia pseudomallei K96243]	Entero_HK544	NC_019767
K. pneumoniae	CP024489	1	tssH-5/clpV	(tssH-5/clpV) Clp-type ATPase chaperone protein [T6SS-1 (VF0429)] [Burkholderia pseudomallei K96243]	Entero_HK544	NC_019767
K. pneumoniae	CP035202	4	gtrA	(gtrA) bactoprenol-linked glucose translocase/flippase [LPS (VF0124)] [Shigella flexneri 2a str. 301]	Shigel_SfII	NC_021857
P. aeruginosa	AP014839	5	xcpA/pilD	(xcpA/pilD) type 4 prepilin peptidase PilD [Type IV pili (VF0082)] [Pseudomonas aeruginosa PAO1]	Bacill_phBC6A51	NC_004820
P. aeruginosa	CP008862	1	tagQ	(tagQ) type VI secretiona ssociated protein TagQ outer membrane lipoprotein [HSI-1 (Hcp-secretion island 1) (SS178)] [Pseudomonas aeruginosa PAO1]	Pseudo_JBD25	NC_024330
P. aeruginosa	CP008862	1	tagR	(tagR) type IV secretion associated protein TagR positively regulates PpkA [HSI-I (VF0334)] [Pseudomonas aeruginosa PAO1]	Pseudo_JBD25	NC_024330
P. aeruginosa	CP008862	1	tagS	(tagS) type IV secretion associated protein TagS forming a stable inner membrane complex with TagT [HSI-I (VF0334)] [Pseudomonas aeruginosa PAO1]	Pseudo_JBD25	NC_024330
P. aeruginosa	CP008862	1	tagT	(tagT) type six secretion associated protein TagT ATP-binding component of ABC transporter [HSI-I (VF0334)] [Pseudomonas aeruginosa PAO1]	Pseudo_JBD25	NC_024330
P. aeruginosa	CP008862	1	ppkA	(ppkA) serine/threonine protein kinase PpkA [HSI-I (VF0334)] [Pseudomonas aeruginosa PAO1]	Pseudo_JBD25	NC_024330
P. aeruginosa	CP008862	1	ppkA	(ppkA) serine/threonine protein kinase PpkA [HSI-I (VF0334)] [Pseudomonas aeruginosa PAO1]	Pseudo_JBD25	NC_024330
P. aeruginosa	CP008862	1	pppA	(pppA) Pseudomonas protein phosphatase PppA [HSI-I (VF0334)] [Pseudomonas aeruginosa PAO1]	Pseudo_JBD25	NC_024330
P. aeruginosa	CP008862	1	tagF/pppB	(tagF/pppB) Pseudomonas protein phosphatase PppB [HSI-I (VF0334)] [Pseudomonas aeruginosa PAO1]	Pseudo_JBD25	NC_024330
P. aeruginosa	CP008862	1	icmF1/tssM1	(icmF1/tssM1) type VI secretion system protein IcmF1 [HSI-I (VF0334)] [Pseudomonas aeruginosa PAO1]	Pseudo_JBD25	NC_024330
P. aeruginosa	CP008862	1	dotU1	(dotU1) type VI secretion system protein DotU [HSI-I (VF0334)] [Pseudomonas aeruginosa PAO1]	Pseudo_JBD25	NC_024330
P. aeruginosa	CP008862	4	pilA	(pilA) type 4 fimbrial precursor PilA [Type IV pili (VF0082)] [Pseudomonas aeruginosa PAO1]	Entero_HK022	NC_016761
P. aeruginosa	CP008873	3	xcpA/pilD	(xcpA/pilD) type 4 prepilin peptidase PilD [Type IV pili (VF0082)] [Pseudomonas aeruginosa PAO1]	Bacill_phBC6A51	NC_004820
P. aeruginosa	CP011317	7	pilJ	(pilJ) twitching motility protein PilJ [Type IV pili (VF0082)] [Pseudomonas aeruginosa PAO1]	Pseudo_JBD25	NC_027992
P. aeruginosa	CP015003	10	ptxR	(ptxR) transcriptional regulator PtxR [pyoverdine (IA001)] [Pseudomonas aeruginosa PAO1]	Pseudo_LPB1	NC_027298
P. aeruginosa	CP015003	10	pvcD	(pvcD) paerucumarin biosynthesis protein PvcD [pyoverdine (IA001)] [Pseudomonas aeruginosa PAO1]	Pseudo_LPB1	NC_027298
P. aeruginosa	CP016955	6	pilJ	(pilJ) twitching motility protein PilJ [Type IV pili (VF0082)] [Pseudomonas aeruginosa PAO1]	Pseudo_JBD25	NC_027992
P. aeruginosa	CP017969	6	exoU	(exoU) type III secretion system effector ExoU phospholipase A2 activity [ExoU (VF0098)] [Pseudomonas aeruginosa PA103]	Pseudo_H66	NC_042342
P. aeruginosa	CP020703	6	exoU	(exoU) type III secretion system effector ExoU phospholipase A2 activity [ExoU (VF0098)] [Pseudomonas aeruginosa PA103]	Pseudo_JBD25	NC_027992
P. aeruginosa	CP020703	7	exoU	(exoU) type III secretion system effector ExoU phospholipase A2 activity [ExoU (VF0098)] [Pseudomonas aeruginosa PA103]	Bacill_phBC6A51	NC_004820
P. aeruginosa	CP020704	6	exoU	(exoU) type III secretion system effector ExoU phospholipase A2 activity [ExoU (VF0098)] [Pseudomonas aeruginosa PA103]	Pseudo_JBD25	NC_027992
P. aeruginosa	CP020704	7	exoU	(exoU) type III secretion system effector ExoU phospholipase A2 activity [ExoU (VF0098)] [Pseudomonas aeruginosa PA103]	Bacill_phBC6A51	NC_004820
P. aeruginosa	CP022001	2	xcpA/pilD	(xcpA/pilD) type 4 prepilin peptidase PilD [Type IV pili (VF0082)] [Pseudomonas aeruginosa PAO1]	Bacill_phBC6A51	NC_004820
P. aeruginosa	CP025049	5	pilJ	(pilJ) twitching motility protein PilJ [Type IV pili (VF0082)] [Pseudomonas aeruginosa PAO1]	Burkho_AH2	NC_018283
P. aeruginosa	CP025050	5	pilJ	(pilJ) twitching motility protein PilJ [Type IV pili (VF0082)] [Pseudomonas aeruginosa PAO1]	Burkho_AH2	NC_018283
P. aeruginosa	CP027166	8	pvcD	(pvcD) paerucumarin biosynthesis protein PvcD [pyoverdine (IA001)] [Pseudomonas aeruginosa PAO1]	Pseudo_JD024	NC_024330
P. aeruginosa	CP027166	8	ptxR	(ptxR) transcriptional regulator PtxR [pyoverdine (IA001)] [Pseudomonas aeruginosa PAO1]	Pseudo_JD024	NC_024330
P. aeruginosa	CP027538	5	pilM	(pilM) type IV pilus inner membrane platform protein PilM [Type IV pili (VF0082)] [Pseudomonas aeruginosa PAO1]	Pseudo_JBD67	NC_042135
P. aeruginosa	CP027538	5	pilN	(pilN) type IV pilus inner membrane platform protein PilN [Type IV pili (VF0082)] [Pseudomonas aeruginosa PAO1]	Pseudo_JBD67	NC_042135
P. aeruginosa	CP027538	5	pilO	(pilO) type IV pilus inner membrane platform protein PilO [Type IV pili (VF0082)] [Pseudomonas aeruginosa PAO1]	Pseudo_JBD67	NC_042135
P. aeruginosa	CP027538	5	pilP	(pilP) type IV pilus biogenesis protein PilP [Type IV pili (VF0082)] [Pseudomonas aeruginosa PAO1]	Pseudo_JBD67	NC_042135
P. aeruginosa	CP027538	5	pilQ	(pilQ) type 4 fimbrial biogenesis protein PilQ [Type IV pili (VF0082)] [Pseudomonas aeruginosa PAO1]	Pseudo_JBD67	NC_042135
P. aeruginosa	CP027538	5	pilQ	(pilQ) type 4 fimbrial biogenesis protein PilQ [Type IV pili (VF0082)] [Pseudomonas aeruginosa PAO1]	Pseudo_JBD67	NC_042135
P. aeruginosa	CP028917	4	pilJ	(pilJ) twitching motility protein PilJ [Type IV pili (VF0082)] [Pseudomonas aeruginosa PAO1]	Burkho_AH2	NC_018283
P. aeruginosa	CP030328	6	pilJ	(pilJ) twitching motility protein PilJ [Type IV pili (VF0082)] [Pseudomonas aeruginosa PAO1]	Ralsto_RSM3	NC_011399
P. aeruginosa	CP045739	6	lasI	(lasI) autoinducer synthesis protein LasI [Quorum sensing (VF0093)] [Pseudomonas aeruginosa PAO1]	Pseudo_JD024	NC_024330
P. aeruginosa	CP046060	9	pilA	(pilA) type 4 fimbrial precursor PilA [Type IV pili (VF0082)] [Pseudomonas aeruginosa PAO1]	Pseudo_JBD67	NC_042135
P. aeruginosa	CP046061	9	pilA	(pilA) type 4 fimbrial precursor PilA [Type IV pili (VF0082)] [Pseudomonas aeruginosa PAO1]	Pseudo_JBD67	NC_042135
S. aureus	AP019542	1	clfA	(clfA) Clumping factor A fibrinogen-binding protein [Clumping factor (VF0004)] [Staphylococcus aureus subsp. aureus MW2]	Staphy_PT1028	NC_007045
S. aureus	AP019542	1	sdrC	(sdrC) Ser-Asp rich fibrinogen-binding bone sialoprotein-binding protein [SDr (VF0019)] [Staphylococcus aureus subsp. aureus MW2]	Staphy_PT1028	NC_007045
S. aureus	AP019542	6	sell	(sell) staphylococcal enterotoxin L precursor [Enterotoxin-like L (CVF065)] [Staphylococcus aureus subsp. aureus MW2]	Staphy_PT1028	NC_021863
S. aureus	AP019542	6	sec	(sec) staphylococcal enterotoxin C precursor [Enterotoxin C (CVF057)] [Staphylococcus aureus subsp. aureus MW2]	Staphy_PT1028	NC_021863
S. aureus	AP019542	6	tsst-1	(tsst-1) toxic shock syndrome toxin-1 [TSST-1 (VF0022)] [Staphylococcus aureus subsp. aureus N315]	Staphy_PT1028	NC_021863
S. aureus	CP009681	1	sak	(sak) Staphylokinase precursor [Staphylokinase (VF0021)] [Staphylococcus aureus subsp. aureus MW2]	Staphy_tp310_3	NC_009763
S. aureus	CP009681	1	chp	(chp) chemotaxis-inhibiting protein CHIPS [CHIPS (VF0424)] [Staphylococcus aureus subsp. aureus str. Newman]	Staphy_tp310_3	NC_009763
S. aureus	CP009681	1	scn	(scn) complement inhibitor SCIN [SCIN (VF0425)] [Staphylococcus aureus subsp. aureus str. Newman]	Staphy_tp310_3	NC_009763
S. aureus	CP009681	1	hlb	(hlb) beta-hemolysin [<beta>-hemolysin (VF0002)] [Staphylococcus aureus subsp. aureus COL]	Staphy_tp310_3	NC_009763
S. aureus	CP009681	1	map	(map) extracellular proteins Map [Eap/Map (VF0016)] [Staphylococcus aureus str. Newman D2C (ATCC 25904)]	Staphy_tp310_3	NC_009763
S. aureus	CP009681	6	geh	(geh) glycerol ester hydrolase [Lipase (VF0012)] [Staphylococcus aureus subsp. aureus MW2]	Staphy_phiNM3	NC_008617
S. aureus	CP009681	6	hlb	(hlb) beta-hemolysin [<beta>-hemolysin (VF0002)] [Staphylococcus aureus subsp. aureus COL]	Staphy_phiNM3	NC_008617
S. aureus	CP011147	3	scn	(scn) complement inhibitor SCIN [SCIN (VF0425)] [Staphylococcus aureus subsp. aureus str. Newman]	Staphy_phiN315	NC_004740
S. aureus	CP011147	3	chp	(chp) chemotaxis-inhibiting protein CHIPS [CHIPS (VF0424)] [Staphylococcus aureus subsp. aureus str. Newman]	Staphy_phiN315	NC_004740
S. aureus	CP011147	3	sak	(sak) Staphylokinase precursor [Staphylokinase (VF0021)] [Staphylococcus aureus subsp. aureus MW2]	Staphy_phiN315	NC_004740
S. aureus	CP011147	3	hlb	(hlb) beta-hemolysin [<beta>-hemolysin (VF0002)] [Staphylococcus aureus subsp. aureus COL]	Staphy_phiN315	NC_004740
S. aureus	CP012593	2	tsst-1	(tsst-1) toxic shock syndrome toxin-1 [TSST-1 (VF0022)] [Staphylococcus aureus subsp. aureus N315]	Staphy_PT1028	NC_007045
S. aureus	CP012593	2	seb	(seb) staphylococcal enterotoxin B [SE (VF0020)] [Staphylococcus aureus S6]	Staphy_PT1028	NC_007045
S. aureus	CP012593	3	scn	(scn) complement inhibitor SCIN [SCIN (VF0425)] [Staphylococcus aureus subsp. aureus str. Newman]	Staphy_phiN315	NC_004740
S. aureus	CP012593	3	chp	(chp) chemotaxis-inhibiting protein CHIPS [CHIPS (VF0424)] [Staphylococcus aureus subsp. aureus str. Newman]	Staphy_phiN315	NC_004740
S. aureus	CP012593	3	sak	(sak) Staphylokinase precursor [Staphylokinase (VF0021)] [Staphylococcus aureus subsp. aureus MW2]	Staphy_phiN315	NC_004740
S. aureus	CP012593	3	sea	(sea) staphylococcal enterotoxin A precursor [SE (VF0020)] [Staphylococcus aureus subsp. aureus MW2]	Staphy_phiN315	NC_004740
S. aureus	CP012593	3	hlb	(hlb) beta-hemolysin [<beta>-hemolysin (VF0002)] [Staphylococcus aureus subsp. aureus COL]	Staphy_phiN315	NC_004740
S. aureus	CP020959	1	cap8D	(cap8D) capsular polysaccharide synthesis enzyme Cap8D [Capsule (VF0003)] [Staphylococcus aureus subsp. aureus MW2]	Staphy_phiN315	NC_004740
S. aureus	CP020959	1	cap8E	(cap8E) capsular polysaccharide synthesis enzyme Cap8E [Capsule (VF0003)] [Staphylococcus aureus subsp. aureus MW2]	Staphy_phiN315	NC_004740
S. aureus	CP020959	1	cap8F	(cap8F) capsular polysaccharide synthesis enzyme Cap8F [Capsule (VF0003)] [Staphylococcus aureus subsp. aureus MW2]	Staphy_phiN315	NC_004740
S. aureus	CP020959	1	cap8G	(cap8G) capsular polysaccharide synthesis enzyme Cap8G [Capsule (VF0003)] [Staphylococcus aureus subsp. aureus MW2]	Staphy_phiN315	NC_004740
S. aureus	CP020959	1	cap8L	(cap8L) capsular polysaccharide synthesis enzyme Cap8L [Capsule (VF0003)] [Staphylococcus aureus subsp. aureus MW2]	Staphy_phiN315	NC_004740
S. aureus	CP020959	1	scn	(scn) complement inhibitor SCIN [SCIN (VF0425)] [Staphylococcus aureus subsp. aureus str. Newman]	Staphy_phiN315	NC_004740
S. aureus	CP020959	1	sak	(sak) Staphylokinase precursor [Staphylokinase (VF0021)] [Staphylococcus aureus subsp. aureus MW2]	Staphy_phiN315	NC_004740
S. aureus	CP020959	1	sea	(sea) staphylococcal enterotoxin A precursor [SE (VF0020)] [Staphylococcus aureus subsp. aureus MW2]	Staphy_phiN315	NC_004740
S. aureus	CP020959	1	cap8L	(cap8L) capsular polysaccharide synthesis enzyme Cap8L [Capsule (VF0003)] [Staphylococcus aureus subsp. aureus MW2]	Staphy_phiN315	NC_004740
S. aureus	CP020959	1	cap8M	(cap8M) capsular polysaccharide synthesis enzyme Cap8M [Capsule (VF0003)] [Staphylococcus aureus subsp. aureus MW2]	Staphy_phiN315	NC_004740
S. aureus	CP020959	1	cap8N	(cap8N) capsular polysaccharide synthesis enzyme Cap8N [Capsule (VF0003)] [Staphylococcus aureus subsp. aureus MW2]	Staphy_phiN315	NC_004740
S. aureus	CP020959	1	cap8O	(cap8O) capsular polysaccharide synthesis enzyme Cap8O [Capsule (VF0003)] [Staphylococcus aureus subsp. aureus MW2]	Staphy_phiN315	NC_004740
S. aureus	CP020959	2	clpP	(clpP) ATP-dependent Clp protease proteolytic subunit [ClpP (VF0074)] [Listeria monocytogenes EGD-e]	Staphy_PT1028	NC_007045
S. aureus	CP022900	4	tsst-1	(tsst-1) toxic shock syndrome toxin-1 [TSST-1 (VF0022)] [Staphylococcus aureus subsp. aureus N315]	Staphy_PT1028	NC_007045
S. aureus	CP023500	1	selk	(selk) staphylococcal enterotoxin K precursor [SE (VF0020)] [Staphylococcus aureus subsp. aureus MW2]	Staphy_PT1028	NC_007045
S. aureus	CP023500	1	selq	(selq) staphylococcal enterotoxin G precursor [SE (VF0020)] [Staphylococcus aureus subsp. aureus MW2]	Staphy_PT1028	NC_007045
S. aureus	CP023500	1	seb	(seb) staphylococcal enterotoxin B [SE (VF0020)] [Staphylococcus aureus S6]	Staphy_PT1028	NC_007045
S. aureus	CP023500	3	hlb	(hlb) beta-hemolysin [<beta>-hemolysin (VF0002)] [Staphylococcus aureus subsp. aureus COL]	Staphy_phiNM3	NC_008617
S. aureus	CP023500	3	scn	(scn) complement inhibitor SCIN [SCIN (VF0425)] [Staphylococcus aureus subsp. aureus str. Newman]	Staphy_phiNM3	NC_008617
S. aureus	CP023500	3	chp	(chp) chemotaxis-inhibiting protein CHIPS [CHIPS (VF0424)] [Staphylococcus aureus subsp. aureus str. Newman]	Staphy_phiNM3	NC_008617
S. aureus	CP023500	3	sak	(sak) Staphylokinase precursor [Staphylokinase (VF0021)] [Staphylococcus aureus subsp. aureus MW2]	Staphy_phiNM3	NC_008617
S. aureus	CP023500	3	sea	(sea) staphylococcal enterotoxin A precursor [SE (VF0020)] [Staphylococcus aureus subsp. aureus MW2]	Staphy_phiNM3	NC_008617
S. aureus	CP023500	3	hlb	(hlb) beta-hemolysin [<beta>-hemolysin (VF0002)] [Staphylococcus aureus subsp. aureus COL]	Staphy_phiNM3	NC_008617
S. aureus	CP026073	2	hlb	(hlb) beta-hemolysin [<beta>-hemolysin (VF0002)] [Staphylococcus aureus subsp. aureus COL]	Staphy_JS01	NC_021773
S. aureus	CP026073	2	selk	(selk) staphylococcal enterotoxin K precursor [SE (VF0020)] [Staphylococcus aureus subsp. aureus MW2]	Staphy_JS01	NC_021773
S. aureus	CP026073	2	selq	(selq) staphylococcal enterotoxin G precursor [SE (VF0020)] [Staphylococcus aureus subsp. aureus MW2]	Staphy_JS01	NC_021773
S. aureus	CP026073	2	sea	(sea) staphylococcal enterotoxin A precursor [SE (VF0020)] [Staphylococcus aureus subsp. aureus MW2]	Staphy_JS01	NC_021773
S. aureus	CP026073	2	sak	(sak) Staphylokinase precursor [Staphylokinase (VF0021)] [Staphylococcus aureus subsp. aureus MW2]	Staphy_JS01	NC_021773
S. aureus	CP026073	2	scn	(scn) complement inhibitor SCIN [SCIN (VF0425)] [Staphylococcus aureus subsp. aureus str. Newman]	Staphy_JS01	NC_021773
S. aureus	CP026073	2	hlb	(hlb) beta-hemolysin [<beta>-hemolysin (VF0002)] [Staphylococcus aureus subsp. aureus COL]	Staphy_JS01	NC_021773
S. aureus	CP026073	2	map	(map) extracellular proteins Map [Eap/Map (VF0016)] [Staphylococcus aureus str. Newman D2C (ATCC 25904)]	Staphy_JS01	NC_021773
S. aureus	CP026073	4	lukS-PV	(lukS-PV) Panton-Valentine leukocidin chain S precursor [PVL (VF0018)] [Staphylococcus aureus subsp. aureus MW2]	Staphy_phi2958PVL	NC_011344
S. aureus	CP026073	4	lukF-PV	(lukF-PV) Panton-Valentine leukocidin chain F precursor [PVL (VF0018)] [Staphylococcus aureus subsp. aureus MW2]	Staphy_phi2958PVL	NC_011344
S. aureus	CP026073	5	sell	(sell) staphylococcal enterotoxin L precursor [Enterotoxin-like L (CVF065)] [Staphylococcus aureus subsp. aureus MW2]	Staphy_PT1028	NC_007045
S. aureus	CP026073	5	sec	(sec) staphylococcal enterotoxin C precursor [Enterotoxin C (CVF057)] [Staphylococcus aureus subsp. aureus MW2]	Staphy_PT1028	NC_007045
S. aureus	CP026073	6	seh	(seh) staphylococcal enterotoxin H precursor [SE (VF0020)] [Staphylococcus aureus subsp. aureus MW2]	Paenib_Xenia	NC_028837
S. aureus	CP026960	1	isdB	(isdB) iron-regulated surface determinant protein B haemoglobin receptor [Isd (VF0015)] [Staphylococcus aureus subsp. aureus str. Newman]	Staphy_53	NC_007049
S. aureus	CP026960	1	isdA	(isdA) iron-regulated surface determinant protein A [Isd (VF0015)] [Staphylococcus aureus subsp. aureus str. Newman]	Staphy_53	NC_007049
S. aureus	CP026960	1	isdC	(isdC) iron-regulated surface determinant protein C [Isd (VF0015)] [Staphylococcus aureus subsp. aureus str. Newman]	Staphy_53	NC_007049
S. aureus	CP026960	1	isdD	(isdD) iron-regulated surface determinant protein D [Isd (VF0015)] [Staphylococcus aureus subsp. aureus MW2]	Staphy_53	NC_007049
S. aureus	CP026960	1	isdE	(isdE) iron-regulated surface determinant protein E [Isd (VF0015)] [Staphylococcus aureus subsp. aureus str. Newman]	Staphy_53	NC_007049
S. aureus	CP028470	4	scn	(scn) complement inhibitor SCIN [SCIN (VF0425)] [Staphylococcus aureus subsp. aureus str. Newman]	Staphy_phiNM3	NC_008617
S. aureus	CP028470	4	scn	(scn) complement inhibitor SCIN [SCIN (VF0425)] [Staphylococcus aureus subsp. aureus str. Newman]	Staphy_phiNM3	NC_008617
S. aureus	CP028470	4	chp	(chp) chemotaxis-inhibiting protein CHIPS [CHIPS (VF0424)] [Staphylococcus aureus subsp. aureus str. Newman]	Staphy_phiNM3	NC_008617
S. aureus	CP028470	4	sak	(sak) Staphylokinase precursor [Staphylokinase (VF0021)] [Staphylococcus aureus subsp. aureus MW2]	Staphy_phiNM3	NC_008617
S. aureus	CP028470	4	hlb	(hlb) beta-hemolysin [<beta>-hemolysin (VF0002)] [Staphylococcus aureus subsp. aureus COL]	Staphy_phiNM3	NC_008617
S. aureus	CP028470	5	tsst-1	(tsst-1) toxic shock syndrome toxin-1 [TSST-1 (VF0022)] [Staphylococcus aureus subsp. aureus N315]	Staphy_PT1028	NC_007045
S. aureus	CP028470	5	hld	(hld) delta-hemolysin [<delta>-hemolysin (VF0007)] [Staphylococcus aureus subsp. aureus MW2]	Staphy_PT1028	NC_007045
S. aureus	CP029166	2	selk	(selk) staphylococcal enterotoxin K precursor [SE (VF0020)] [Staphylococcus aureus subsp. aureus MW2]	Staphy_PT1028	NC_007045
S. aureus	CP029166	2	selq	(selq) staphylococcal enterotoxin G precursor [SE (VF0020)] [Staphylococcus aureus subsp. aureus MW2]	Staphy_PT1028	NC_007045
S. aureus	CP029166	2	seb	(seb) staphylococcal enterotoxin B [SE (VF0020)] [Staphylococcus aureus S6]	Staphy_PT1028	NC_007045
S. aureus	CP029166	3	ebp	(ebp) cell surface elastin binding protein [EbpS (VF0008)] [Staphylococcus aureus subsp. aureus MW2]	Staphy_phi2958PVL	NC_011344
S. aureus	CP029166	5	map	(map) extracellular proteins Map [Eap/Map (VF0016)] [Staphylococcus aureus str. Newman D2C (ATCC 25904)]	Staphy_JS01	NC_021773
S. aureus	CP029166	5	hlb	(hlb) beta-hemolysin [<beta>-hemolysin (VF0002)] [Staphylococcus aureus subsp. aureus COL]	Staphy_JS01	NC_021773
S. aureus	CP029166	5	scn	(scn) complement inhibitor SCIN [SCIN (VF0425)] [Staphylococcus aureus subsp. aureus str. Newman]	Staphy_JS01	NC_021773
S. aureus	CP029166	5	sak	(sak) Staphylokinase precursor [Staphylokinase (VF0021)] [Staphylococcus aureus subsp. aureus MW2]	Staphy_JS01	NC_021773
S. aureus	CP029166	5	sea	(sea) staphylococcal enterotoxin A precursor [SE (VF0020)] [Staphylococcus aureus subsp. aureus MW2]	Staphy_JS01	NC_021773
S. aureus	CP029166	5	hlb	(hlb) beta-hemolysin [<beta>-hemolysin (VF0002)] [Staphylococcus aureus subsp. aureus COL]	Staphy_JS01	NC_021773
S. aureus	CP029198	1	clfA	(clfA) Clumping factor A fibrinogen-binding protein [Clumping factor (VF0004)] [Staphylococcus aureus subsp. aureus MW2]	Staphy_PT1028	NC_007045
S. aureus	CP029198	1	sdrC	(sdrC) Ser-Asp rich fibrinogen-binding bone sialoprotein-binding protein [SDr (VF0019)] [Staphylococcus aureus subsp. aureus MW2]	Staphy_PT1028	NC_007045
S. aureus	CP029198	2	isdB	(isdB) iron-regulated surface determinant protein B haemoglobin receptor [Isd (VF0015)] [Staphylococcus aureus subsp. aureus str. Newman]	Staphy_53	NC_007049
S. aureus	CP029198	2	isdA	(isdA) iron-regulated surface determinant protein A [Isd (VF0015)] [Staphylococcus aureus subsp. aureus str. Newman]	Staphy_53	NC_007049
S. aureus	CP029198	2	isdC	(isdC) iron-regulated surface determinant protein C [Isd (VF0015)] [Staphylococcus aureus subsp. aureus str. Newman]	Staphy_53	NC_007049
S. aureus	CP029198	2	isdD	(isdD) iron-regulated surface determinant protein D [Isd (VF0015)] [Staphylococcus aureus subsp. aureus MW2]	Staphy_53	NC_007049
S. aureus	CP029198	2	isdE	(isdE) iron-regulated surface determinant protein E [Isd (VF0015)] [Staphylococcus aureus subsp. aureus str. Newman]	Staphy_53	NC_007049
S. aureus	CP029198	2	isdF	(isdF) iron-regulated surface determinant protein F ATP-binding-cassette-type transmembrane transporter [Isd (VF0015)] [Staphylococcus aureus subsp. aureus MW2]	Staphy_53	NC_007049
S. aureus	CP029198	2	srtB	(srtB) NPQTN specific sortase B [Isd (VF0015)] [Staphylococcus aureus subsp. aureus MW2]	Staphy_53	NC_007049
S. aureus	CP029198	2	isdG	(isdG) iron-regulated surface determinant protein G [Isd (VF0015)] [Staphylococcus aureus subsp. aureus str. Newman]	Staphy_53	NC_007049
S. aureus	CP029198	5	scn	(scn) complement inhibitor SCIN [SCIN (VF0425)] [Staphylococcus aureus subsp. aureus str. Newman]	Staphy_phiN315	NC_004740
S. aureus	CP029198	5	chp	(chp) chemotaxis-inhibiting protein CHIPS [CHIPS (VF0424)] [Staphylococcus aureus subsp. aureus str. Newman]	Staphy_phiN315	NC_004740
S. aureus	CP029198	5	sak	(sak) Staphylokinase precursor [Staphylokinase (VF0021)] [Staphylococcus aureus subsp. aureus MW2]	Staphy_phiN315	NC_004740
S. aureus	CP029198	5	sea	(sea) staphylococcal enterotoxin A precursor [SE (VF0020)] [Staphylococcus aureus subsp. aureus MW2]	Staphy_phiN315	NC_004740
S. aureus	CP029198	5	hlb	(hlb) beta-hemolysin [<beta>-hemolysin (VF0002)] [Staphylococcus aureus subsp. aureus COL]	Staphy_phiN315	NC_004740
S. aureus	CP029198	6	sell	(sell) staphylococcal enterotoxin L precursor [Enterotoxin-like L (CVF065)] [Staphylococcus aureus subsp. aureus MW2]	Staphy_PT1028	NC_007045
S. aureus	CP029198	6	sec	(sec) staphylococcal enterotoxin C precursor [Enterotoxin C (CVF057)] [Staphylococcus aureus subsp. aureus MW2]	Staphy_PT1028	NC_007045
S. aureus	CP029198	6	tsst-1	(tsst-1) toxic shock syndrome toxin-1 [TSST-1 (VF0022)] [Staphylococcus aureus subsp. aureus N315]	Staphy_PT1028	NC_007045
S. aureus	CP031890	1	selk	(selk) staphylococcal enterotoxin K precursor [SE (VF0020)] [Staphylococcus aureus subsp. aureus MW2]	Staphy_PT1028	NC_007045
S. aureus	CP031890	1	selq	(selq) staphylococcal enterotoxin G precursor [SE (VF0020)] [Staphylococcus aureus subsp. aureus MW2]	Staphy_PT1028	NC_007045
S. aureus	CP031890	3	lukF-PV	(lukF-PV) Panton-Valentine leukocidin chain F precursor [PVL (VF0018)] [Staphylococcus aureus subsp. aureus MW2]	Staphy_phi2958PVL	NC_011344
S. aureus	CP031890	3	lukS-PV	(lukS-PV) Panton-Valentine leukocidin chain S precursor [PVL (VF0018)] [Staphylococcus aureus subsp. aureus MW2]	Staphy_phi2958PVL	NC_011344
S. aureus	CP031890	5	scn	(scn) complement inhibitor SCIN [SCIN (VF0425)] [Staphylococcus aureus subsp. aureus str. Newman]	Staphy_phiNM3	NC_008617
S. aureus	CP031890	5	chp	(chp) chemotaxis-inhibiting protein CHIPS [CHIPS (VF0424)] [Staphylococcus aureus subsp. aureus str. Newman]	Staphy_phiNM3	NC_008617
S. aureus	CP031890	5	sak	(sak) Staphylokinase precursor [Staphylokinase (VF0021)] [Staphylococcus aureus subsp. aureus MW2]	Staphy_phiNM3	NC_008617
S. aureus	CP031890	5	hlb	(hlb) beta-hemolysin [<beta>-hemolysin (VF0002)] [Staphylococcus aureus subsp. aureus COL]	Staphy_phiNM3	NC_008617
S. aureus	CP031890	6	hld	(hld) delta-hemolysin [<delta>-hemolysin (VF0007)] [Staphylococcus aureus subsp. aureus MW2]	Staphy_PT1028	Staphy_PT1028
S. aureus	CP032051	3	lukF-PV	(lukF-PV) Panton-Valentine leukocidin chain F precursor [PVL (VF0018)] [Staphylococcus aureus subsp. aureus MW2]	Staphy_phiPV83	NC_002486
S. aureus	CP032051	4	vWbp	(vWbp) secreted von Willebrand factor-binding protein precursor [vWbp (VF0420)] [Staphylococcus aureus subsp. aureus str. Newman]	Staphy_PT1028	NC_007045
S. aureus	CP034102	2	tsst-1	(tsst-1) toxic shock syndrome toxin-1 [TSST-1 (VF0022)] [Staphylococcus aureus subsp. aureus N315]	Staphy_PT1028	NC_007045
S. aureus	CP034102	2	sec	(sec) staphylococcal enterotoxin C precursor [Enterotoxin C (CVF057)] [Staphylococcus aureus subsp. aureus MW2]	Staphy_PT1028	NC_007045
S. aureus	CP034102	2	sell	(sell) staphylococcal enterotoxin L precursor [Enterotoxin-like L (CVF065)] [Staphylococcus aureus subsp. aureus MW2]	Staphy_PT1028	NC_007045
S. aureus	CP034102	3	isdB	(isdB) iron-regulated surface determinant protein B haemoglobin receptor [Isd (VF0015)] [Staphylococcus aureus subsp. aureus str. Newman]	Staphy_53	NC_007049
S. aureus	CP034102	3	isdA	(isdA) iron-regulated surface determinant protein A [Isd (VF0015)] [Staphylococcus aureus subsp. aureus str. Newman]	Staphy_53	NC_007049
S. aureus	CP034102	3	isdC	(isdC) iron-regulated surface determinant protein C [Isd (VF0015)] [Staphylococcus aureus subsp. aureus str. Newman]	Staphy_53	NC_007049
S. aureus	CP034102	3	isdD	(isdD) iron-regulated surface determinant protein D [Isd (VF0015)] [Staphylococcus aureus subsp. aureus MW2]	Staphy_53	NC_007049
S. aureus	CP034102	3	isdE	(isdE) iron-regulated surface determinant protein E [Isd (VF0015)] [Staphylococcus aureus subsp. aureus str. Newman]	Staphy_53	NC_007049
S. aureus	CP034102	5	lukF-PV	(lukF-PV) Panton-Valentine leukocidin chain F precursor [PVL (VF0018)] [Staphylococcus aureus subsp. aureus MW2]	Staphy_phiPV83	NC_002486
S. aureus	CP034102	6	vWbp	(vWbp) secreted von Willebrand factor-binding protein precursor [vWbp (VF0420)] [Staphylococcus aureus subsp. aureus str. Newman]	Staphy_PT1028	NC_007045
S. aureus	CP039448	1	selk	(selk) staphylococcal enterotoxin K precursor [SE (VF0020)] [Staphylococcus aureus subsp. aureus MW2]	Staphy_PT1028	NC_007045
S. aureus	CP039448	1	selq	(selq) staphylococcal enterotoxin G precursor [SE (VF0020)] [Staphylococcus aureus subsp. aureus MW2]	Staphy_PT1028	NC_007045
S. aureus	CP039448	1	seb	(seb) staphylococcal enterotoxin B [SE (VF0020)] [Staphylococcus aureus S6]	Staphy_PT1028	NC_007045
S. aureus	CP039448	3	ebp	(ebp) cell surface elastin binding protein [EbpS (VF0008)] [Staphylococcus aureus subsp. aureus MW2]	Staphy_phi5967PVL	NC_019921
S. aureus	CP039448	3	lukF-PV	(lukF-PV) Panton-Valentine leukocidin chain F precursor [PVL (VF0018)] [Staphylococcus aureus subsp. aureus MW2]	Staphy_phi5967PVL	NC_019921
S. aureus	CP039448	3	lukS-PV	(lukS-PV) Panton-Valentine leukocidin chain S precursor [PVL (VF0018)] [Staphylococcus aureus subsp. aureus MW2]	Staphy_phi5967PVL	NC_019921
S. aureus	CP040560	1	selk	(selk) staphylococcal enterotoxin K precursor [SE (VF0020)] [Staphylococcus aureus subsp. aureus MW2]	Staphy_PT1028	NC_007045
S. aureus	CP040560	1	selq	(selq) staphylococcal enterotoxin G precursor [SE (VF0020)] [Staphylococcus aureus subsp. aureus MW2]	Staphy_PT1028	NC_007045
S. aureus	CP040560	3	lukF-PV	(lukF-PV) Panton-Valentine leukocidin chain F precursor [PVL (VF0018)] [Staphylococcus aureus subsp. aureus MW2]	Staphy_phi2958PVL	NC_011344
S. aureus	CP040560	3	lukS-PV	(lukS-PV) Panton-Valentine leukocidin chain S precursor [PVL (VF0018)] [Staphylococcus aureus subsp. aureus MW2]	Staphy_phi2958PVL	NC_011344
S. aureus	CP040560	4	map	(map) extracellular proteins Map [Eap/Map (VF0016)] [Staphylococcus aureus str. Newman D2C (ATCC 25904)]	Staphy_JS01	NC_021773
S. aureus	CP040560	4	hlb	(hlb) beta-hemolysin [<beta>-hemolysin (VF0002)] [Staphylococcus aureus subsp. aureus COL]	Staphy_JS01	NC_021773
S. aureus	CP040560	4	scn	(scn) complement inhibitor SCIN [SCIN (VF0425)] [Staphylococcus aureus subsp. aureus str. Newman]	Staphy_JS01	NC_021773
S. aureus	CP040560	4	chp	(chp) chemotaxis-inhibiting protein CHIPS [CHIPS (VF0424)] [Staphylococcus aureus subsp. aureus str. Newman]	Staphy_JS01	NC_021773
S. aureus	CP040560	4	sak	(sak) Staphylokinase precursor [Staphylokinase (VF0021)] [Staphylococcus aureus subsp. aureus MW2]	Staphy_JS01	NC_021773
S. aureus	CP040560	4	hlb	(hlb) beta-hemolysin [<beta>-hemolysin (VF0002)] [Staphylococcus aureus subsp. aureus COL]	Staphy_JS01	NC_021773
S. aureus	NC_007622	2	tsst-1	(tsst-1) toxic shock syndrome toxin-1 [TSST-1 (VF0022)] [Staphylococcus aureus subsp. aureus N315]	Staphy_PT1028	NC_007045
S. aureus	NC_007622	2	sec	(sec) staphylococcal enterotoxin C precursor [Enterotoxin C (CVF057)] [Staphylococcus aureus subsp. aureus MW2]	Staphy_PT1028	NC_007045
S. aureus	NC_007622	2	sell	(sell) staphylococcal enterotoxin L precursor [Enterotoxin-like L (CVF065)] [Staphylococcus aureus subsp. aureus MW2]	Staphy_PT1028	NC_007045
S. aureus	NC_007622	3	lukF-PV	(lukF-PV) Panton-Valentine leukocidin chain F precursor [PVL (VF0018)] [Staphylococcus aureus subsp. aureus MW2]	Staphy_phiPV83	NC_002486
