# Supplementary material for: Distribution of Antimicrobial Resistance and Virulence Genes within the Prophage-Associated Regions in Nosocomial Pathogens
Source: mSphere. 2021 Jul 7;6(4):e00452-21. doi: 10.1128/mSphere.00452-21 (PMC8386436; doi:10.1128/mSphere.00452-21)
Supplement: DATA SET S4 [file msphere.00452-21-sd004.xlsx]

## Sheet: suppl_6_select
Host	Accession number	Attachment site	Completeness	Region	position	Number of AMR gene	Specific phage keywords
A. baumannii	CP008706	Yes	intact	545886-581000	1	1	integrase, tail, transposase, plate, capsid, terminase, portal
A. baumannii	CP014539	Yes	intact	1044250-1105388	2	1	head, capsid, transposase, tail, integrase
A. baumannii	CP039518	Yes	intact	1509917-1568431	1	1	integrase, head, coat, tail, transposase
E. cloacae	CP008823	Yes	questionable	729162-749083	2	1	integrase, head
E. cloacae	CP021749	Yes	intact	866081-919619	2	1	tail, terminase, capsid, portal, integrase
E. cloacae	NC_014121	Yes	intact	2878750-2926690	5	1	tail, transposase, terminase, capsid, portal, integrase
E. coli	CP006830	Yes	incomplete	4099512-4127588	7	1	recombinase, tail, integrase
E. coli	CP008801	No	incomplete	2441003-2454151	4	1	flippase, tail
E. coli	CP013663	Yes	incomplete	293746-314706	1	1	recombinase, tail
E. coli	CP018840	Yes	questionable	3287601-3318713	3	1	integrase, tail
E. coli	CP018948	Yes	questionable	3980654-4010880	9	1	tail, terminase, integrase, capsid, recombinase
E. coli	CP018976	Yes	intact	226106-290447	2	2	integrase, lysin, terminase, portal, head, coat, tail, capsid, transposase
E. coli	CP019029	Yes	intact	2829926-2863172	7	6	lysin, tail, transposase
E. coli	CP019256	Yes	intact	3421711-3491286	7	9	integrase, transposase, capsid, terminase, head, tail, lysin, plate
E. coli	CP023535	Yes	incomplete	3033709-3058096	8	7	integrase, transposase
E. coli	CP024147	Yes	incomplete	1052347-1082930	1	1	integrase, head
E. coli	CP024232	Yes	questionable	1019183-1052898	5	1	integrase, transposase
E. coli	CP024243	Yes	intact	1000609-1065901	2	1	integrase, transposase, tail, plate, head, capsid, portal, terminase, lysin
E. coli	CP025840	Yes	intact	658566-702540	3	1	transposase, injection, integrase
E. coli	CP025862	Yes	intact	633025-665550	2	1	integrase, head
E. coli	CP025910	Yes	intact	432-44059	1	1	tail, protease, portal, terminase, lysis, lysin, integrase
E. coli	CP027584	Yes	intact	4936856-4969787	11	1	integrase, head
E. coli	CP027587	Yes	intact	4788548-4810954	18	1	integrase, head
E. coli	CP027587	Yes	intact	5205006-5233882	20	1	integrase, head
E. coli	CP029239	Yes	intact	793951-895526	2	3	protease, lysin, lysis, envelope, head, capsid, tail, fiber, integrase
E. coli	CP033250	Yes	intact	3771470-3814532	6	1	capsid, tail, plate, head, portal, terminase, integrase
E. coli	CP033605	Yes	intact	294769-321288	1	1	integrase, transposase, tail
E. coli	CP033850	Yes	intact	1817683-1850920	1	6	tail, transposase
E. coli	CP034803	Yes	questionable	1966979-1993482	11	1	integrase, transposase, tail
E. coli	CP034808	Yes	intact	1008337-1032982	4	1	integrase, transposase, tail
E. coli	CP035366	Yes	intact	288283-343644	1	1	integrase, transposase, terminase, portal, capsid, tail
E. coli	CP038505	Yes	intact	70800-136429	1	1	integrase, head, transposase, protease, recombinase
E. coli	NC_012759	No	intact	4131538-4174173	7	1	transposase, lysin, lysis, envelope, head, capsid, tail, fiber
E. faecium	CP019208	Yes	incomplete	68692-109078	1	2	transposase, integrase
E. faecium	NC_021994	Yes	intact	772305-835008	2	1	plate, integrase, transposase, terminase, head, capsid, tail
K. pneumoniae	AP018748	Yes	incomplete	244496-290958	3	10	plate, transposase
K. pneumoniae	CP008797	Yes	intact	3539751-3574113	5	5	lysis, transposase
K. pneumoniae	CP009876	Yes	intact	4460884-4530301	3	1	protease, tail, plate, lysin, capsid, terminase, portal, lysis, transposase
K. pneumoniae	CP011578	Yes	intact	2162909-2203061	2	1	portal, capsid, terminase, tail, lysin, plate
K. pneumoniae	CP011624	Yes	questionable	3444722-3467988	5	2	transposase, head, integrase
K. pneumoniae	CP013322	Yes	questionable	3464868-3488134	5	2	transposase, head, integrase
K. pneumoniae	CP015382	No	intact	658430-711462	1	1	transposase, integrase, lysis, capsid, terminase, tail, lysin, plate, protease
K. pneumoniae	CP018140	Yes	intact	3085731-3156150	3	4	transposase, tail, capsid, head, portal, terminase, lysin, protease, recombinase, integrase
K. pneumoniae	CP018447	Yes	incomplete	1128547-1151871	1	2	integrase, tail
K. pneumoniae	CP018450	Yes	incomplete	1128528-1151852	1	2	integrase, tail
K. pneumoniae	CP018816	Yes	questionable	3834090-3872597	8	3	lysis, transposase, integrase
K. pneumoniae	CP018883	Yes	incomplete	1544258-1572656	2	3	lysis, transposase, integrase
K. pneumoniae	CP018885	Yes	incomplete	3734709-3763527	10	3	transposase, integrase, lysis
K. pneumoniae	CP020071	Yes	incomplete	3542141-3572869	8	3	transposase, integrase
K. pneumoniae	CP020108	Yes	incomplete	390258-418720	2	6	lysis, transposase, integrase
K. pneumoniae	CP020837	No	incomplete	2430543-2446274	6	3	transposase, integrase, lysis
K. pneumoniae	CP021539	Yes	questionable	2730838-2761566	7	3	transposase, integrase, lysis
K. pneumoniae	CP022023	Yes	questionable	4056493-4077087	3	4	recombinase, integrase, transposase, lysis
K. pneumoniae	CP022882	Yes	questionable	190443-231075	2	3	lysis, transposase, integrase, lysin
K. pneumoniae	CP022997	Yes	questionable	1426346-1454231	3	3	integrase, transposase, lysin
K. pneumoniae	CP023722	Yes	questionable	2943787-2978509	6	3	integrase, terminase, transposase, lysin
K. pneumoniae	CP023933	Yes	questionable	4428939-4469583	8	3	integrase, lysin, transposase, lysis
K. pneumoniae	CP023941	Yes	questionable	3032949-3073581	5	3	lysis, transposase, integrase, lysin
K. pneumoniae	CP023949	Yes	incomplete	3530702-3556105	6	1	tail, capsid, integrase
K. pneumoniae	CP024191	Yes	questionable	3447493-3457262	3	3	virion, capsid
K. pneumoniae	CP024521	Yes	questionable	1694102-1727669	2	3	lysis, transposase, integrase
K. pneumoniae	CP024528	Yes	questionable	3021906-3055473	3	3	lysis, transposase, integrase
K. pneumoniae	CP024535	Yes	questionable	2989177-3022744	3	3	lysis, transposase, integrase
K. pneumoniae	CP024549	Yes	questionable	3023026-3056593	3	3	lysis, transposase, integrase
K. pneumoniae	CP024556	Yes	questionable	3023256-3056823	3	3	lysis, transposase, integrase
K. pneumoniae	CP024563	No	questionable	1664379-1685215	2	3	integrase, transposase, lysis
K. pneumoniae	CP024570	No	questionable	1664379-1685215	2	3	integrase, transposase, lysis
K. pneumoniae	CP025456	Yes	questionable	2280864-2321348	5	3	integrase, lysin, transposase, lysis
K. pneumoniae	CP025456	Yes	intact	4214266-4261018	9	1	tail, plate, lysin, lysis, terminase, capsid, portal, integrase, transposase
K. pneumoniae	CP025461	No	incomplete	2288138-2309901	5	3	integrase, transposase
K. pneumoniae	CP025951	Yes	questionable	1685903-1726535	2	3	lysis, transposase, integrase, lysin
K. pneumoniae	CP026130	Yes	questionable	3101944-3142576	5	3	lysis, transposase, integrase, lysin
K. pneumoniae	CP026132	Yes	questionable	3120329-3160961	5	3	transposase, integrase, lysin
K. pneumoniae	CP026136	Yes	questionable	3117815-3158447	5	3	transposase, integrase, lysin
K. pneumoniae	CP026140	Yes	questionable	3095827-3136459	5	3	transposase, integrase, lysin
K. pneumoniae	CP026145	Yes	questionable	3102972-3143603	5	3	transposase, integrase, lysin
K. pneumoniae	CP026149	Yes	questionable	3124100-3164732	5	3	transposase, integrase, lysin
K. pneumoniae	CP026159	Yes	questionable	1169435-1194285	1	2	head, integrase
K. pneumoniae	CP026177	Yes	intact	1093213-1151286	5	2	tail, head, capsid, portal, terminase, integrase, transposase
K. pneumoniae	CP027068	Yes	intact	3118247-3160079	6	3	lysis, transposase, integrase, lysin
K. pneumoniae	CP027146	Yes	intact	987-66715	1	3	transposase, tail, head, capsid, portal, terminase, lysin, integrase
K. pneumoniae	CP028180	Yes	intact	3189656-3278003	5	3	lysis, transposase, integrase, tail, head, capsid, portal, terminase, lysin
K. pneumoniae	CP028542	Yes	questionable	1905606-1946847	6	3	integrase, lysin, transposase, lysis
K. pneumoniae	CP028548	Yes	questionable	3085578-3126039	4	3	lysis, transposase, integrase, lysin
K. pneumoniae	CP028583	Yes	intact	3131637-3173370	6	3	lysis, transposase, integrase, lysin
K. pneumoniae	CP028583	Yes	intact	3636744-3703194	8	1	tail, plate, lysin, lysis, terminase, capsid, portal, integrase
K. pneumoniae	CP028787	Yes	questionable	1183650-1201980	1	2	head, integrase
K. pneumoniae	CP028797	Yes	questionable	3627227-3678676	8	1	plate, virion, lysis, integrase
K. pneumoniae	CP028797	Yes	intact	1247873-1294625	2	2	ransposase, integrase, lysis, portal, terminase, capsid, tail, lysin, plate
K. pneumoniae	CP029384	Yes	intact	3122444-3164177	6	3	lysis, transposase, integrase, lysin
K. pneumoniae	CP029738	Yes	incomplete	4322947-4362349	5	7
K. pneumoniae	CP031721	Yes	questionable	3139280-3179747	5	3	lysis, transposase, integrase, lysin
K. pneumoniae	CP031800	Yes	incomplete	2345374-2370789	7	1	tail, capsid, integrase
K. pneumoniae	CP032163	Yes	intact	3091970-3133702	5	3	lysis, transposase, integrase, lysin
K. pneumoniae	CP032207	No	questionable	4167555-4186481	5	3	integrase, transposase, recombinase
K. pneumoniae	CP033396	Yes	questionable	3131805-3173538	7	3	transposase, integrase, lysin
K. pneumoniae	CP033396	Yes	intact	3636912-3703362	9	1	tail, plate, lysin, lysis, terminase, capsid, portal, integrase
K. pneumoniae	CP033625	Yes	intact	1123799-1185782	1	2	integrase, portal, terminase, capsid, tail, lysis, lysin, plate, transposase
K. pneumoniae	CP033954	Yes	questionable	3113452-3154084	5	3	lysis, transposase, integrase, lysin
K. pneumoniae	CP033960	Yes	intact	3131950-3173683	6	3	lysis, transposase, integrase, lysin
K. pneumoniae	CP033960	Yes	intact	1257754-1324280	3	1	transposase, integrase, lysis, portal, terminase, capsid, tail, lysin, plate
K. pneumoniae	CP034123	Yes	questionable	3108562-3149194	6	3	transposase, integrase, lysin
K. pneumoniae	CP034249	Yes	intact	2989613-3078670	4	3	transposase, recombinase, integrase, tail, capsid, portal, terminase, lysin
K. pneumoniae	CP034327	Yes	intact	1055402-1105842	2	1	tail, plate, lysin, lysis, terminase, capsid, portal, integrase
K. pneumoniae	CP034415	Yes	questionable	3113259-3153891	5	3	lysis, transposase, integrase, lysin
K. pneumoniae	CP036300	Yes	questionable	3115138-3155605	5	3	lysis, transposase, integrase, lysin
K. pneumoniae	CP036305	Yes	intact	3123612-3165345	5	3	lysis, transposase, integrase, lysin
K. pneumoniae	CP036305	Yes	intact	1230296-1277086	2	2	transposase, integrase, lysis, portal, terminase, capsid, tail, lysin, plate
K. pneumoniae	CP036320	Yes	incomplete	342758-368172	2	1	tail, capsid, integrase
K. pneumoniae	CP036327	Yes	incomplete	1634914-1660327	4	1	tail, capsid, integrase
K. pneumoniae	CP036361	Yes	intact	3131639-3173372	6	3	lysis, transposase, integrase, lysin
K. pneumoniae	CP036361	Yes	intact	3636746-3703196	8	1	tail, plate, lysin, lysis, terminase, capsid, portal, integrase
K. pneumoniae	CP036365	Yes	intact	3119766-3161511	6	3	integrase, transposase, lysin, lysis
K. pneumoniae	CP036371	Yes	questionable	1905606-1946847	6	3	integrase, lysin, transposase
K. pneumoniae	CP037963	Yes	questionable	1183650-1201980	1	2	head, integrase
K. pneumoniae	CP040533	Yes	intact	3066428-3108989	5	3	lysis, transposase, integrase, lysin
K. pneumoniae	CP040533	Yes	intact	1188498-1255024	2	1	transposase, integrase, lysis, portal, terminase, capsid, tail, lysin, plate
K. pneumoniae	CP040539	Yes	intact	4639060-4680793	7	3	lysis, transposase, integrase, lysin
K. pneumoniae	CP040539	Yes	intact	2763203-2829729	4	1	transposase, integrase, lysis, portal, terminase, capsid, tail, lysin, plate
K. pneumoniae	CP040545	Yes	intact	3085181-3126914	5	3	lysis, transposase, integrase, lysin
K. pneumoniae	CP040545	Yes	intact	1188254-1254780	2	1	transposase, integrase, lysis, portal, terminase, capsid, tail, lysin, plate
K. pneumoniae	CP041099	Yes	intact	1183735-1202065	1	2	head, integrase
K. pneumoniae	CP041373	Yes	intact	3117624-3159357	5	3	lysis, transposase, integrase, lysin
K. pneumoniae	CP042481	Yes	intact	4327970-4351065	5	1	integrase, head, transposase
K. pneumoniae	CP043047	No	intact	4445977-4461708	9	3	transposase, integrase, recombinase, lysis
K. pneumoniae	CP043932	Yes	questionable	4315070-4332224	4	2	head, integrase
P. aeruinosa	AP014651	No	intact	969595-1010089	3	1	head, lysis
P. aeruinosa	CP007147	Yes	incomplete	2742034-2782067	4	1	integrase
P. aeruinosa	CP007399	Yes	intact	912749-981735	1	1	tail, head, portal, terminase, integrase, lysis, transposase, coat
P. aeruinosa	CP008857	Yes	questionable	2795772-2819213	3	1	protease, integrase, coat
P. aeruinosa	CP008862	Yes	incomplete	1308655-1325060	3	1	integrase
P. aeruinosa	CP008863	Yes	incomplete	4852142-4888398	8	1	integrase
P. aeruinosa	CP008866	Yes	incomplete	5455043-5488929	5	1	plate, integrase
P. aeruinosa	CP011857	Yes	intact	796816-837258	2	1
P. aeruinosa	CP012001	Yes	intact	4718931-4777004	3	1	portal, terminase, capsid, lysis, tail, plate, integrase, coat
P. aeruinosa	CP012583	Yes	questionable	4426433-4455814	5	8	transposase, integrase
P. aeruinosa	CP013245	Yes	incomplete	3496797-3523327	2	1	integrase
P. aeruinosa	CP014999	Yes	intact	5258959-5289256	8	1	transposase, integrase
P. aeruinosa	CP015003	Yes	intact	5394152-5424449	13	1	transposase, integrase
P. aeruinosa	CP015377	Yes	incomplete	695723-728978	2	1	plate, integrase
P. aeruinosa	CP021775	Yes	intact	2648346-2704725	5	3	integrase, protease, virion, transposase
P. aeruinosa	CP025055	Yes	intact	2479066-2530350	4	5	integrase, protease, virion, transposase
P. aeruinosa	CP025056	Yes	intact	2479066-2530350	4	5	integrase, protease, virion, transposase
P. aeruinosa	CP027172	Yes	questionable	4668457-4706753	7	1	integrase, transposase, virion, protease
P. aeruinosa	CP029605	Yes	intact	2394201-2454109	3	3	integrase, recombinase, protease, virion, transposase
P. aeruinosa	CP029605	Yes	intact	5046861-5117509	7	2	tail, head, portal, terminase, integrase, transposase
P. aeruinosa	CP029707	Yes	questionable	4140849-4176776	4	1	plate, integrase
P. aeruinosa	CP033843	Yes	questionable	5091761-5134305	6	4	transposase, integrase
P. aeruinosa	CP034435	Yes	questionable	6517138-6545684	5	8	transposase, integrase
P. aeruinosa	NC_021577	Yes	incomplete	1097352-1136484	2	1	integrase
S. aureus	AP017321	Yes	questionable	1-31941	1	2	integrase, transposase
S. aureus	AP019305	Yes	intact	698486-755244	3	1	transposase, integrase
S. aureus	AP019306	Yes	intact	696094-752852	3	1	transposase, integrase
S. aureus	AP020319	Yes	incomplete	7236-32637	1	4	integrase
S. aureus	CP007447	Yes	incomplete	2193450-2322350	6	4	recombinase, transposase, lysis
S. aureus	CP010526	Yes	incomplete	882484-904467	2	1	integrase, head
S. aureus	CP013957	Yes	intact	2224183-2351046	6	4	recombinase, transposase, lysis
S. aureus	CP014368	Yes	intact	1600813-1664502	5	1	tail, head, protease, portal, integrase
S. aureus	CP014371	Yes	intact	1600916-1664594	5	1	tail, head, protease, portal, integrase
S. aureus	CP014376	Yes	intact	1600916-1664594	5	1	tail, head, protease, portal, integrase
S. aureus	CP014384	Yes	intact	1600829-1664518	5	1	tail, head, protease, portal, integrase
S. aureus	CP014392	Yes	intact	1600916-1664594	5	1	tail, head, protease, portal, integrase
S. aureus	CP014397	Yes	intact	1600916-1664594	5	1	tail, head, protease, portal, integrase
S. aureus	CP014402	Yes	intact	1600916-1664594	5	1	tail, head, protease, portal, integrase
S. aureus	CP014407	Yes	intact	1557478-1621167	4	1	tail, head, protease, portal, integrase
S. aureus	CP014409	Yes	intact	1600825-1664514	5	1	tail, head, protease, portal, integrase
S. aureus	CP014415	Yes	intact	1601063-1664752	5	1	tail, head, protease, portal, integrase
S. aureus	CP014420	Yes	intact	1601063-1664752	5	1	tail, head, protease, portal, integrase
S. aureus	CP014423	Yes	intact	1601063-1664752	5	1	tail, head, protease, portal, integrase
S. aureus	CP014429	Yes	intact	1601063-1664752	5	1	tail, head, protease, portal, integrase
S. aureus	CP014432	Yes	intact	1596544-1660233	5	1	tail, head, protease, portal, integrase
S. aureus	CP014435	Yes	intact	1600825-1664514	5	1	tail, head, protease, portal, integrase
S. aureus	CP014438	Yes	intact	1596543-1660232	5	1	tail, head, protease, portal, integrase
S. aureus	CP014441	Yes	intact	1596543-1660232	5	1	tail, head, protease, portal, integrase
S. aureus	CP014444	Yes	intact	1601063-1664752	5	1	tail, head, protease, portal, integrase
S. aureus	CP015447	Yes	intact	2178499-2318883	5	4	recombinase, transposase, lysis
S. aureus	CP018629	Yes	intact	2196978-2327572	6	4	recombinase, transposase, lysis
S. aureus	CP019945	Yes	questionable	113391-148337	1	5	transposase, integrase
S. aureus	CP027788	Yes	intact	2183218-2313814	7	4	recombinase, transposase, lysis
S. aureus	CP029080	Yes	intact	475716-532891	1	2	integrase, transposase
S. aureus	CP029198	Yes	intact	2173238-2224821	5	1	transposase, integrase, lysin
S. aureus	CP029685	Yes	intact	986197-1024061	2	2	integrase, transposase
S. aureus	CP030138	Yes	intact	2189592-2320181	8	4	recombinase, transposase, lysis
S. aureus	CP031537	Yes	intact	2442989-2480852	8	2	integrase, transposase
S. aureus	CP035670	Yes	incomplete	1241232-1260820	2	1	integrase, terminase
S. aureus	CP039157	Yes	questionable	2925684-2949223	11	1	transposase, tail, integrase
S. aureus	CP039157	Yes	intact	1474512-1548751	4	1	tail, capsid, head, portal, integrase
S. aureus	CP039157	Yes	intact	2885431-2927515	10	5	integrase, portal, protease, capsid, head, tail
S. aureus	CP039160	Yes	incomplete	1958540-1986165	4	1	recombinase, integrase, terminase, transposase
S. aureus	CP039164	No	incomplete	2803414-2821235	8	1	transposase
S. aureus	CP040232	Yes	questionable	298306-333874	1	3	integrase, transposase
S. aureus	CP040233	Yes	questionable	2686060-2721625	4	3	integrase, transposase
S. aureus	CP040622	Yes	intact	900681-939877	2	2	integrase, transposase
S. aureus	CP040625	Yes	intact	900681-939877	2	2	integrase, transposase
S. aureus	CP042650	Yes	intact	2103744-2166127	6	1	tail, transposase, integrase, capsid, head, portal, terminase
S. aureus	NC_017331	Yes	intact	2178025-2312303	5	4	recombinase, transposase, lysis
S. aureus	NC_017341	Yes	questionable	889445-927308	2	2	integrase
S. aureus	NC_017341	Yes	intact	2096126-2168438	6	1	transposase, integrase, tail, head, protease, portal, terminase
S. aureus	NC_022604	Yes	questionable	2172971-2255943	5	4	recombinase, transposase
