# Supplementary material for: Distribution of Antimicrobial Resistance and Virulence Genes within the Prophage-Associated Regions in Nosocomial Pathogens
Source: mSphere. 2021 Jul 7;6(4):e00452-21. doi: 10.1128/mSphere.00452-21 (PMC8386436; doi:10.1128/mSphere.00452-21)
Supplement: DATA SET S5 [file msphere.00452-21-sd005.xlsx]

## Sheet: suppl_7_select
Host	Accession number	Most common phage	Phage position	Attachment site	completeness	Number of VF gene	Specific phage keywords
E. cloacae	CP008823	Cronob_ENT47670	4	Yes	intact	6	flippase, tail, head, terminase, lysin, transposase, integrase
E. cloacae	CP009854	Shigel_SfIV	1	Yes	incomplete	1	integrase, flippase
E. cloacae	CP017475	Salmon_Fels_1	2	Yes	intact	2	integrase, terminase, portal, head, tail, plate
E. cloacae	CP017475	Cronob_ENT47670	3	Yes	intact	2	flippase, tail, head, terminase, lysin, transposase, integrase
E. cloacae	CP018814	Pectob_ZF40	3	Yes	incomplete	1	integrase, virion
E. cloacae	CP018814	Cronob_ENT47670	5	Yes	intact	1	flippase, tail, transposase, head, terminase, lysin, integrase
E. cloacae	CP020053	Cronob_ENT47670	1	Yes	intact	2	tail, head, terminase, lysin, plate, integrase
E. cloacae	CP020089	Salmon_vB_SosS_Oslo	7	Yes	intact	1	integrase, transposase, tail, flippase
E. cloacae	CP020525	Bacter_APSE_2	1	Yes	incomplete	1	integrase, virion, tail
E. cloacae	CP020528	Salmon_Fels_1	3	Yes	incomplete	1	transposase, integrase, head, tail
E. cloacae	CP021749	Escher_HK639	9	Yes	intact	1	integrase, plate, recombinase, terminase, portal, capsid, tail
E. cloacae	CP021776	Pectob_ZF40	3	Yes	incomplete	2	virion, integrase
E. cloacae	CP021776	Cronob_ENT47670	9	Yes	intact	1	integrase, lysin, terminase, head, transposase, tail, flippase
E. cloacae	CP021896	Bacter_APSE_2	1	Yes	incomplete	1	integrase, tail
E. cloacae	CP021902	Pectob_ZF40	3	Yes	incomplete	2	virion, integrase
E. cloacae	CP021902	Cronob_ENT47670	8	Yes	intact	1	integrase, lysin, terminase, head, transposase, tail, flippase
E. cloacae	CP026719	Cronob_ENT47670	4	Yes	intact	2	integrase, tail, recombinase, lysin, transposase, terminase, portal, head, coat, flippase
E. cloacae	CP026719	Entero_mEp390	7	Yes	incomplete	2	ntegrase, transposase, tail, flippase
E. cloacae	CP026850	Entero_Tyrion	2	Yes	intact	2	flippase, transposase, virion, lysis, head, integrase
E. cloacae	CP026850	Thermu_phiYS40	4	Yes	questionable	2	integrase, transposase, tail, flippase
E. cloacae	CP027604	Escher_HK639	5	Yes	intact	2	flippase, tail, coat, head, portal, terminase, lysin, integrase
E. cloacae	CP029716	Aeromo_phiO18P	6	Yes	intact	1	integrase, portal, terminase, capsid, tail
E. cloacae	CP035633	Entero_186	10	Yes	intact	1	integrase, tail, plate
E. cloacae	CP046116	Cronob_ENT47670	3	Yes	intact	4	tail, coat, head, terminase, lysis, plate, integrase
E. cloacae	NC_014121	Escher_HK639	3	Yes	intact	2	tail, coat, head, portal, terminase, transposase
E. cloacae	NC_014121	Cronob_ENT47670	6	No	intact	1	integrase, transposase, terminase, portal, head, coat, tail
E. coli	CP007275	Entero_cdtI	5	Yes	intact	5	tail, head, capsid, portal, terminase, lysin, lysis, plate, integrase
E. coli	CP007275	Entero_P4	9	Yes	intact	9	integrase, head
E. coli	CP008801	Shigel_SfIV	4	No	incomplete	2	flippase, tail
E. coli	CP009106	Entero_phiP27	6	Yes	intact	2	tail, head, capsid, portal, terminase, lysis, protease, integrase
E. coli	CP011018	Entero_DE3	3	Yes	intact	1	tail, head, lysis, integrase
E. coli	CP012635	Burkho_BcepMu	5	Yes	questionable	1	tail, transposase
E. coli	CP012635	Salmon_ST64B	6	Yes	incomplete	1	integrase
E. coli	CP021722	Entero_mEp460	2	Yes	intact	5	integrase, plate, lysin, terminase, tail
E. coli	CP022912	Entero_P4	11	Yes	intact	2	integrase, transposase, head
E. coli	CP023673	Entero_BP_4795	4	Yes	intact	2	transposase, lysis, lysin, tail, integrase
E. coli	CP023673	Entero_BP_4795	7	Yes	intact	2	integrase, transposase, lysis, terminase, head, portal, tail, plate
E. coli	CP023673	Entero_YYZ_2008	8	Yes	questionable	3	integrase, lysin, transposase, tail
E. coli	CP023673	Entero_BP_4795	11	No	intact	1	tail, transposase, terminase, lysin, protease, plate
E. coli	CP023673	Entero_YYZ_2008	14	Yes	intact	2	tail, head, portal, terminase, lysis, transposase, recombinase, integrase
E. coli	CP023673	Entero_BP_4795	15	Yes	intact	1	tail, head, portal, terminase, plate, integrase
E. coli	CP023673	Stx2_vB_EcoP_24B	18	Yes	questionable	2	integrase, lysin, transposase, tail
E. coli	CP023673	Entero_BP_4795	20	Yes	intact	2	tail, head, portal, terminase, lysis, transposase, recombinase, integrase
E. coli	CP023673	Entero_mEp460	21	Yes	intact	1	tail, lysin, transposase, integrase
E. coli	CP025910	Entero_P4	11	Yes	intact	3	head, integrase, transposase
E. coli	CP027388	Entero_BP_4795	2	Yes	intact	1	lysin, terminase, head, portal, capsid, tail, transposase
E. coli	CP027388	Entero_BP_4795	3	Yes	intact	1	lysin, terminase, head, portal, capsid, tail, transposase
E. coli	CP027388	Entero_BP_4795	5	Yes	intact	1	integrase, terminase, head, portal, tail, transposase
E. coli	CP027388	Entero_BP_4795	7	Yes	incomplete	2	transposase, integrase
E. coli	CP027388	Entero_cdtI	8	Yes	intact	4	tail, head, portal, terminase, transposase, integrase
E. coli	CP027388	Entero_lambda	10	No	intact	4	transposase, tail, head, capsid
E. coli	CP027388	Entero_lambda	13	Yes	intact	6	transposase, tail, head, capsid
E. coli	CP027388	Entero_BP_4795	15	Yes	intact	3	tail, head, portal, terminase, transposase, integrase
E. coli	CP027394	Entero_mEp460	4	Yes	intact	2	capsid, tail, head, portal, terminase, lysin, lysis, integrase
E. coli	CP027394	Stx2_c_1717	7	Yes	intact	3	integrase, transposase, lysis, protease
E. coli	CP027394	Escher_P13374	11	Yes	intact	2	tegrase, recombinase, lysis, terminase, portal, tail
E. coli	CP027449	Salmon_Fels_2	1	Yes	intact	1	tail, plate, lysin, lysis, terminase, capsid, portal, integrase
E. coli	CP027449	Entero_mEp460	3	Yes	intact	2	integrase, tail, protease, portal, terminase, lysin, lysis
E. coli	CP027449	Entero_lambda	4	Yes	intact	2	integrase, protease, lysis, terminase, head, portal, capsid, tail
E. coli	CP027449	Entero_mEp460	5	Yes	intact	2	integrase, lysis, terminase, protease, portal, tail
E. coli	CP027449	Entero_BP_4795	8	Yes	intact	2	integrase, tail, head, portal, terminase, lysis
E. coli	CP027544	Entero_BP_4795	2	Yes	intact	5	transposase, integrase, tail, head, terminase, lysin, lysis
E. coli	CP027544	Entero_HK629	4	Yes	intact	2	tail, head, portal, terminase, lysis, lysin, integrase
E. coli	CP027544	Entero_BP_4795	5	Yes	intact	5	tail, head, capsid, portal, terminase, integrase, transposase, lysis, lysin
E. coli	CP027544	Entero_lambda	7	Yes	intact	2	integrase, transposase, tail, head, capsid, lysis, fiber, lysin
E. coli	CP027544	Entero_phiP27	8	Yes	intact	2	tail, head, portal, terminase, lysis, protease, integrase
E. coli	CP027544	Entero_mEp460	12	Yes	intact	1	lysis, terminase, head, portal, capsid, tail, integrase
E. coli	CP027544	Entero_P4	15	Yes	intact	6	tail, integrase, head
E. coli	CP027544	Entero_lambda	16	Yes	intact	1	ntegrase, transposase, lysis, head, capsid, tail, fiber
E. coli	CP027544	Entero_BP_4795	18	Yes	intact	3	terminase, head, portal, tail, transposase
E. coli	CP027544	Entero_BP_4795	20	Yes	intact	1	transposase, lysis, terminase, head, portal, tail
E. coli	CP027584	Entero_lambda	2	Yes	intact	3	integrase, lysis, head, capsid, tail
E. coli	CP027584	Entero_BP_4795	8	Yes	intact	2	tail, head, portal, terminase, lysis, protease, integrase
E. coli	CP027584	Entero_fiAA91_ss	10	Yes	intact	3	integrase, capsid, terminase, tail, lysin, plate
E. coli	CP027584	Entero_P4	11	Yes	intact	2	integrase, head
E. coli	CP027586	Entero_BP_4795	1	Yes	intact	2	tail, head, portal, terminase, lysis, plate
E. coli	CP027586	Escher_P13374	3	Yes	intact	1	protease, tail, portal, terminase, lysin, lysis, transposase, integrase
E. coli	CP027586	Entero_mEp460	7	Yes	intact	2	integrase, lysis, terminase, portal, protease, tail
E. coli	CP027586	Shigel_Ss_VASD	10	Yes	intact	2	integrase, transposase, lysis, portal, tail
E. coli	CP027586	Entero_BP_4795	11	Yes	intact	1	integrase, plate, transposase, lysis, terminase, head, portal, tail, protease
E. coli	CP027591	Entero_BP_4795	2	Yes	questionable	2	transposase, lysis, lysin, tail, integrase
E. coli	CP027591	Entero_BP_4795	4	Yes	intact	2	tail, head, portal, terminase, lysis, lysin, transposase
E. coli	CP027591	Entero_YYZ_2008	5	Yes	incomplete	3	integrase, lysin, transposase
E. coli	CP027591	Entero_YYZ_2008	8	Yes	intact	6	transposase, integrase, terminase, portal, protease, tail, lysin
E. coli	CP027591	Entero_BP_4795	9	No	intact	1	tail, head, portal, terminase, lysis, lysin, transposase
E. coli	CP027591	Entero_YYZ_2008	12	Yes	intact	2	tail, head, portal, terminase, lysin, integrase
E. coli	CP027591	Entero_BP_4795	13	Yes	intact	1	tail, terminase, lysin, transposase
E. coli	CP027591	Entero_BP_4795	14	Yes	questionable	1	tail, transposase, integrase
E. coli	CP027591	Entero_BP_4795	15	Yes	intact	2	tail, head, portal, terminase, lysis, transposase, recombinase, integrase
E. coli	CP027591	Entero_mEp460	16	Yes	intact	1	transposase, integrase, plate, tail, terminase
E. coli	CP027599	Entero_BP_4795	4	Yes	intact	3	integrase, lysis, terminase, head, portal, tail
E. coli	CP027599	Escher_phiV10	6	Yes	intact	2	ntegrase, terminase, protease, capsid, tail, lysin, lysis
E. coli	CP027599	Escher_P13374	7	Yes	intact	2	transposase, integrase, lysis, terminase, portal, capsid, head, injection, tail, recombinase, lysin
E. coli	CP027599	Entero_lambda	8	Yes	intact	1	transposase, lysin, lysis, head, capsid, tail
E. coli	CP027599	Entero_lambda	10	Yes	intact	1	lysis, transposase, head, capsid, tail
E. coli	CP027599	Entero_BP_4795	12	Yes	intact	5	terminase, head, portal, tail, transposase, integrase
E. coli	CP027599	Entero_BP_4795	15	Yes	intact	4	integrase, tail, transposase, portal, head, terminase, lysis, plate, protease, virion, lysin
E. coli	CP027599	Entero_BP_4795	17	Yes	intact	2	tail, head, portal, terminase, integrase
E. coli	CP027599	Entero_lambda	21	Yes	intact	3	transposase, tail, head, capsid, lysis
E. coli	CP027763	Entero_lambda	2	Yes	intact	3	integrase, transposase, lysis, terminase, head, portal, capsid, tail
E. coli	CP027763	Entero_BP_4795	5	Yes	intact	5	transposase, tail, head, capsid, portal, terminase, integrase
E. coli	CP027763	Entero_YYZ_2008	7	Yes	intact	5	integrase, transposase, terminase, head, portal, tail, protease, lysis
E. coli	CP027763	Entero_lambda	8	Yes	intact	1	integrase, transposase, lysin, lysis, head, capsid, tail
E. coli	CP027763	Entero_BP_4795	9	Yes	intact	1	transposase, tail, head, capsid, portal, terminase, integrase
E. coli	CP027763	Entero_YYZ_2008	10	Yes	intact	3	tail, head, portal, terminase, lysin, lysis, integrase
E. coli	CP027763	Entero_lambda	12	Yes	intact	4	transposase, integrase, capsid, head
E. coli	CP027763	Entero_BP_4795	15	No	intact	3	transposase, tail, head, portal, terminase
E. coli	CP027763	Entero_BP_4795	16	No	questionable	1	tail, transposase
E. coli	CP030767	Entero_cdtI	1	Yes	intact	4	integrase, lysin, terminase, portal, protease, tail
E. coli	CP030767	Salmon_118970_sal3	2	Yes	incomplete	1	plate
E. coli	CP030767	Entero_BP_4795	12	Yes	questionable	2	tail, capsid, head, transposase
E. coli	CP030767	Stx2_c_1717	13	Yes	intact	3	transposase, tail, head, portal, terminase, lysis, integrase
E. coli	CP030767	Escher_PA28	15	Yes	intact	2	tail, lysis, transposase, integrase, injection
E. coli	CP031919	Entero_P4	1	Yes	intact	12	transposase, head, integrase
E. coli	CP031919	Entero_YYZ_2008	4	No	intact	1	lysin, terminase, head, portal, tail, transposase
E. coli	CP031919	Entero_BP_4795	6	No	intact	3	transposase, terminase, head, portal, tail
E. coli	CP031919	Entero_lambda	8	Yes	intact	4	integrase, transposase, lysin, head, capsid, tail, fiber
E. coli	CP031919	Entero_BP_4795	10	Yes	intact	3	integrase, lysin, terminase, head, portal, tail, capsid
E. coli	CP031919	Entero_lambda	11	Yes	intact	1	integrase, lysin, head, capsid, tail, transposase
E. coli	CP031919	Entero_lambda	12	Yes	intact	1	tail, fiber, head, capsid, lysin, transposase, integrase
E. coli	CP031919	Entero_BP_4795	13	Yes	intact	4	tail, head, portal, terminase, integrase, transposase
E. coli	CP031919	Entero_BP_4795	15	Yes	intact	1	tail, head, portal, terminase, transposase, integrase
E. coli	CP031919	Entero_lambda	16	Yes	intact	1	tail, fiber, head, capsid, lysin, protease, transposase
E. coli	CP031919	Entero_lambda	18	Yes	intact	3	fiber, integrase, tail, capsid, head, lysis, lysin, transposase
E. coli	CP031919	Entero_BP_4795	21	Yes	intact	3	integrase, envelope, transposase, tail, head, portal, terminase, lysin
E. coli	CP040456	Bacter_APSE_2	5	Yes	incomplete	1	integrase, injection
E. coli	CP041302	Entero_P4	5	Yes	incomplete	6	head, integrase
E. coli	NC_002695	Entero_cdtI	2	No	intact	3	lysin, terminase, portal, protease, tail
E. coli	NC_002695	Stx2_II	5	Yes	intact	2	integrase, transposase, lysis, tail
E. coli	NC_002695	Entero_BP_4795	6	Yes	intact	5	integrase, lysin, terminase, head, portal, tail
E. coli	NC_002695	Salmon_118970_sal3	7	Yes	intact	2	tail, capsid, head, portal, terminase, transposase
E. coli	NC_002695	Entero_BP_4795	9	Yes	intact	5	integrase, lysin, terminase, head, portal, tail, transposase
E. coli	NC_002695	Entero_YYZ_2008	11	Yes	intact	2	tail, head, capsid, lysis, lysin, integrase, transposase, portal, terminase
E. coli	NC_002695	Entero_HK629	13	Yes	intact	2	tail, capsid, head, portal, terminase, transposase
E. coli	NC_002695	Entero_BP_4795	15	Yes	intact	2	transposase, tail, head, portal, terminase, lysin, lysis, integrase
E. coli	NC_002695	Stx2_c_1717	17	Yes	questionable	2	tail, transposase, integrase
E. faecium	CP006030	Bacill_BCJA1c	2	Yes	intact	1	integrase, head, transposase, tail, lysin
E. faecium	CP011281	Entero_phiFL1A	5	Yes	intact	1	transposase, protease, tail, capsid, head, portal, terminase, lysis, integrase
E. faecium	CP012454	Entero_phiFL1A	2	Yes	intact	1	lysin, transposase
E. faecium	CP012460	Entero_phiFL1A	1	Yes	questionable	1	lysin, transposase
E. faecium	CP012465	Bacill_phBC6A52	2	Yes	intact	2	transposase, tail, head, plate, integrase
E. faecium	CP012465	Entero_phiFL4A	4	Yes	intact	1	integrase, head, lysin, lysis, terminase, portal, capsid, tail, protease, transposase
E. faecium	CP013994	Entero_phiFL1A	1	Yes	intact	1	integrase, head, terminase, portal, capsid, tail, lysin, transposase
E. faecium	CP014449	Lactob_J_1	4	Yes	questionable	1	transposase, lysin
E. faecium	CP014529	Bacill_phBC6A52	3	Yes	intact	2	transposase, integrase, head, tail, lysin
E. faecium	CP016163	Entero_phiFL1A	2	Yes	intact	1	lysin, transposase
E. faecium	CP017787	Bacill_phBC6A52	4	Yes	intact	1	transposase, tail, head, lysin, integrase
E. faecium	CP017792	Bacill_phBC6A52	4	Yes	intact	1	transposase, tail, head, lysin, integrase
E. faecium	CP017797	Bacill_phBC6A52	4	Yes	intact	1	transposase, tail, head, lysin, integrase
E. faecium	CP018065	Entero_vB_IME197	3	Yes	intact	1	integrase, terminase, portal, capsid, tail, lysin, transposase
E. faecium	CP018071	Entero_phiFL1A	1	Yes	intact	1	plate, integrase, terminase, portal, head, capsid, tail, lysin
E. faecium	CP018128	Bacill_phBC6A52	3	Yes	intact	2	transposase, lysin, tail, head, integrase
E. faecium	CP019208	Lister_B025	4	Yes	intact	1	transposase, lysin, tail, terminase, integrase
E. faecium	CP023780	Entero_phiFL1A	6	Yes	intact	1	transposase, protease, tail, capsid, head, portal, terminase, lysis, integrase
E. faecium	CP023784	Entero_phiFL1A	6	Yes	intact	1	transposase, protease, tail, capsid, head, portal, terminase, lysis, integrase
E. faecium	CP023789	Entero_phiFL1A	6	Yes	intact	1	transposase, protease, tail, capsid, head, portal, terminase, lysis, integrase
E. faecium	CP023794	Entero_phiFL1A	6	Yes	intact	1	transposase, protease, tail, capsid, head, portal, terminase, lysis, integrase
E. faecium	CP023799	Entero_phiFL1A	6	Yes	intact	1	transposase, protease, tail, capsid, head, portal, terminase, lysis, integrase
E. faecium	CP023804	Entero_phiFL1A	6	Yes	intact	1	transposase, protease, tail, capsid, head, portal, terminase, lysis, integrase
E. faecium	CP023808	Entero_phiFL1A	6	Yes	intact	1	transposase, protease, tail, capsid, head, portal, terminase, lysis, integrase
E. faecium	CP025754	Bacter_Diva	5	Yes	questionable	1	integrase, head, lysis, terminase, portal, capsid, tail, transposase
E. faecium	CP027402	Lister_2389	1	Yes	intact	1	lysin, tail, transposase, capsid, head, terminase, plate, integrase
E. faecium	CP034949	Lister_2389	1	Yes	intact	1	integrase, transposase, lysin, tail, capsid, head, terminase
E. faecium	CP035660	Lister_2389	3	Yes	intact	1	integrase, lysin, transposase, terminase, head, capsid, tail
E. faecium	CP035666	Lister_LP_030_2	4	Yes	intact	1	lysin, tail, capsid, head, terminase, transposase, integrase
E. faecium	CP040875	Lister_A118	2	Yes	intact	2	integrase, lysin, transposase, tail, capsid, terminase
E. faecium	CP040878	Lactob_Lj965	3	Yes	incomplete	1	transposase, head, integrase
E. faecium	CP040907	Bacill_BCJA1c	2	Yes	intact	2	integrase, lysin, head, transposase, tail, capsid, portal, terminase
E. faecium	CP044274	Lister_B025	1	Yes	intact	1	integrase, lysin, transposase, terminase, tail
E. faecium	CP046077	Entero_vB_IME197	3	Yes	intact	2	transposase, lysin, tail, head, capsid, portal, terminase, integrase
K. pneumoniae	CP024482	Entero_HK544	1	Yes	intact	1	plate, tail, head, transposase, portal, terminase, lysin, integrase
K. pneumoniae	CP024489	Entero_HK544	1	Yes	intact	1	plate, tail, head, portal, terminase, lysin, integrase
K. pneumoniae	CP035202	Shigel_SfII	4	Yes	intact	1	integrase, tail, plate, head, capsid, portal, terminase, lysin
P. aeruginosa	AP014839	Bacill_phBC6A51	5	Yes	incomplete	1	integrase
P. aeruginosa	CP008862	Pseudo_JBD25	1	Yes	intact	10	lysis, head
P. aeruginosa	CP008862	Entero_HK022	4	Yes	questionable	1	plate, tail
P. aeruginosa	CP008873	Bacill_phBC6A51	3	Yes	incomplete	1	lysis, head
P. aeruginosa	CP011317	Pseudo_JBD25	7	Yes	intact	1	head, lysis
P. aeruginosa	CP015003	Pseudo_LPB1	10	No	intact	2	portal, virion, head, protease, tail
P. aeruginosa	CP016955	Pseudo_JBD25	6	Yes	intact	1	lysis, head
P. aeruginosa	CP017969	Pseudo_H66	6	Yes	incomplete	1	transposase, integrase
P. aeruginosa	CP020703	Pseudo_JBD25	6	Yes	intact	1	lysis, head
P. aeruginosa	CP020703	Bacill_phBC6A51	7	Yes	incomplete	1	integrase
P. aeruginosa	CP020704	Pseudo_JBD25	6	Yes	intact	1	lysis, head
P. aeruginosa	CP020704	Bacill_phBC6A51	7	Yes	incomplete	1	integrase
P. aeruginosa	CP022001	Bacill_phBC6A51	2	Yes	intact	1	integrase, plate
P. aeruginosa	CP025049	Burkho_AH2	5	No	intact	1	lysin, virion, tail, capsid, head, portal, terminase
P. aeruginosa	CP025050	Burkho_AH2	5	No	intact	1	lysin, virion, tail, capsid, head, portal, terminase
P. aeruginosa	CP027166	Pseudo_JD024	8	No	intact	2	tail, capsid, head, virion, transposase
P. aeruginosa	CP027538	Pseudo_JBD67	5	Yes	intact	6	virion, head, lysis
P. aeruginosa	CP028917	Burkho_AH2	4	No	intact	1	terminase, head, portal, capsid, tail, virion, lysin
P. aeruginosa	CP030328	Ralsto_RSM3	6	Yes	incomplete	1	integrase, transposase
P. aeruginosa	CP045739	Pseudo_JD024	6	No	intact	1	transposase, capsid, virion, head, tail, viron
P. aeruginosa	CP046060	Pseudo_JBD67	9	No	intact	1	lysis, head
P. aeruginosa	CP046061	Pseudo_JBD67	9	No	intact	1	lysis, head
S. aureus	AP019542	Staphy_PT1028	1	Yes	incomplete	2	integrase, head
S. aureus	AP019542	Staphy_PT1028	6	Yes	questionable	3	integrase
S. aureus	CP009681	Staphy_tp310_3	1	Yes	intact	5	integrase, head, terminase, portal, tail, transposase
S. aureus	CP009681	Staphy_phiNM3	6	Yes	intact	2	tail, head, protease, portal, terminase, integrase
S. aureus	CP011147	Staphy_phiN315	3	Yes	intact	4	lysin, protease, integrase
S. aureus	CP012593	Staphy_PT1028	2	Yes	intact	2
S. aureus	CP012593	Staphy_phiN315	3	Yes	intact	5	integrase
S. aureus	CP020959	Staphy_phiN315	1	Yes	incomplete	12	lysin, tail, integrase
S. aureus	CP020959	Staphy_PT1028	2	Yes	incomplete	1	integrase, capsid
S. aureus	CP022900	Staphy_PT1028	4	Yes	incomplete	1	integrase
S. aureus	CP023500	Staphy_PT1028	1	Yes	questionable	3	integrase
S. aureus	CP023500	Staphy_phiNM3	3	Yes	intact	6	tail, head, protease, portal, terminase, integrase
S. aureus	CP026073	Staphy_JS01	2	Yes	intact	8	integrase, terminase, portal, head, capsid, tail, lysin
S. aureus	CP026073	Staphy_phi2958PVL	4	Yes	intact	2	integrase, portal, head, tail
S. aureus	CP026073	Staphy_PT1028	5	Yes	incomplete	2	capsid, integrase
S. aureus	CP026073	Paenib_Xenia	6	No	incomplete	1	transposase
S. aureus	CP026960	Staphy_53	1	Yes	intact	5	recombinase, terminase, portal, head, tail
S. aureus	CP028470	Staphy_phiNM3	4	Yes	intact	5	transposase, tail, head, protease, portal, terminase, integrase
S. aureus	CP028470	Staphy_PT1028	5	Yes	incomplete	2	integrase
S. aureus	CP029166	Staphy_PT1028	2	Yes	questionable	3
S. aureus	CP029166	Staphy_phi2958PVL	3	Yes	intact	1	tail, capsid, head, portal, terminase, integrase
S. aureus	CP029166	Staphy_JS01	5	Yes	intact	6	lysin, tail, head, capsid, portal, terminase, integrase
S. aureus	CP029198	Staphy_PT1028	1	Yes	incomplete	2	integrase, head
S. aureus	CP029198	Staphy_53	2	Yes	intact	8	recombinase, terminase, portal, head, capsid, tail
S. aureus	CP029198	Staphy_phiN315	5	Yes	intact	5	transposase, integrase, lysin
S. aureus	CP029198	Staphy_PT1028	6	Yes	questionable	3	transposase, integrase
S. aureus	CP031890	Staphy_PT1028	1	Yes	incomplete	2	capsid, terminase
S. aureus	CP031890	Staphy_phi2958PVL	3	Yes	intact	2	tail, head, protease, portal, integrase
S. aureus	CP031890	Staphy_phiNM3	5	Yes	intact	4	tail, head, protease, portal, terminase, integrase
S. aureus	CP031890	Staphy_PT1028	6	Yes	incomplete	1	integrase
S. aureus	CP032051	Staphy_phiPV83	3	Yes	questionable	1	tail, head, capsid, portal, integrase
S. aureus	CP032051	Staphy_PT1028	4	Yes	incomplete	1	capsid, integrase
S. aureus	CP034102	Staphy_PT1028	2	Yes	incomplete	3	integrase, capsid
S. aureus	CP034102	Staphy_53	3	Yes	incomplete	5	recombinase, tail, head, portal, terminase
S. aureus	CP034102	Staphy_phiPV83	5	Yes	questionable	1	tail, head, capsid, portal, integrase
S. aureus	CP034102	Staphy_PT1028	6	Yes	incomplete	1	capsid, integrase
S. aureus	CP039448	Staphy_PT1028	1	Yes	questionable	3
S. aureus	CP039448	Staphy_phi5967PVL	3	Yes	intact	3	tail, capsid, portal, terminase, integrase
S. aureus	CP040560	Staphy_PT1028	1	Yes	incomplete	2	capsid, terminase
S. aureus	CP040560	Staphy_phi2958PVL	3	Yes	intact	2	transposase, tail, head, protease, portal, integrase
S. aureus	CP040560	Staphy_JS01	4	Yes	intact	6	lysin, tail, head, capsid, portal, terminase, integrase
S. aureus	NC_007622	Staphy_PT1028	2	Yes	questionable	3	integrase
S. aureus	NC_007622	Staphy_phiPV83	3	Yes	incomplete	1	integrase
